# Supplementary material for: Prevalence of hypertension and associated factors among adult residents in Arba Minch Health and Demographic Surveillance Site, Southern Ethiopia
Source: PLoS One. 2020 Aug 10;15(8):e0237333. doi: 10.1371/journal.pone.0237333 (PMC7416932; doi:10.1371/journal.pone.0237333)
Supplement: S1 Data — (CSV) [file pone.0237333.s001.csv]

id	residency	ddc	ddc_gc	sex	age_grp	ethincity	ethincity_other	ethincity_analys	religion	religion_other_sp	religion_analys	educ_status	educ_analsy	martial_status	marital_analys	wealthscore	welth_index_analy	physicalact	fruit_veg_consump	meatfinal	coffee_consum	consumption_tubacco	heavy_alcohol_consump	khat_chew	mentalsteres	rasied_Bp_hx	currently_anth_hyp_drug	whr	bmi	AVSBP	AVDBP	syastolic_above_140	diastolic_abov_90	high_blod_pres
1	Rural	17 Aug 09	25apr2017	female	35-44	gammo		Gamo	others	Trad_religion	Other	illitrate	No formal educ	married	Married	-1.4562827	2nd quantile	high pysical activity (>=3000 METminute/week)	>=5_serving	1-4 time per year	coffee and tea	Yes	no	no	mild mental stress	no	no	no	Noraml	72.6666666666667	47.6666666666667	No	No	No
2	Rural	02 Oct 09	10jun2017	male	35-44	gammo		Gamo	protestant		Protestant	illitrate	No formal educ	married	Married	0.0059853629	middle quantile	high pysical activity (>=3000 METminute/week)	<5_seving	1-4 time per year	coffee and tea	Yes	no	no	moderate mental stress	no	no	no	Under Wt	72.6666666666667	70	No	No	No
3	Rural	25 Aug 09	03may2017	female	45-54	gammo		Gamo	Ortodox		Orthodox	illitrate	No formal educ	married	Married	-1.8090003	2nd quantile	moderate physical activity (600-3000 METminute/week)	<5_seving	1-4 time per year	coffee and tea	No	no	no	mild mental stress	no	no	yes	Noraml	73	70	No	No	No
4	Rural	23 Aug 09	01may2017	female	55-64	gammo		Gamo	others	Trad_religion	Other	illitrate	No formal educ	married	Married	-3.0468309	the poorest	high pysical activity (>=3000 METminute/week)	>=5_serving	1-4 time per year	coffee and tea	Yes	no	no	mild mental stress	no	no	no	Under Wt	73	52.6666666666667	No	No	No
5	Rural	29 Aug 09	07may2017	female	35-44	gammo		Gamo	Ortodox		Orthodox	illitrate	No formal educ	married	Married	-2.7206907	the poorest	high pysical activity (>=3000 METminute/week)	>=5_serving	1-4 time per year	coffee and tea	Yes	yes	no	mild mental stress	no	no	yes	Noraml	77	56.3333333333333	No	No	No
6	Rural	14 Sep 09	23may2017	male	35-44	zeyise		Zeyse	protestant		Protestant	illitrate	No formal educ	married	Married	-1.0773889	middle quantile	high pysical activity (>=3000 METminute/week)	>=5_serving	1-4 time per year	coffee and tea	No	no	no	mild mental stress	no	no	no	Noraml	78	70.3333333333333	No	No	No
7	Rural	17 Sep 09	26may2017	female	35-44	wolayita		Other	protestant		Protestant	illitrate	No formal educ	married	Married	0.61171663	4th quantile	high pysical activity (>=3000 METminute/week)	>=5_serving	1-4 time per year	coffee and tea	No	no	no	sever mental stress	no	no	yes	Noraml	78.3333333333333	79	No	No	No
8	Rural	25 Sep 09	03jun2017	female	55-64	gammo		Gamo	protestant		Protestant	illitrate	No formal educ	married	Married	0.65764701	4th quantile	high pysical activity (>=3000 METminute/week)	<5_seving	never	donot consumed	No	no	no	mild mental stress	no	no	yes	Noraml	80	61.3333333333333	No	No	No
9	Rural	02 Sep 09	11may2017	male	25-34	gammo		Gamo	protestant		Protestant	illitrate	No formal educ	married	Married	-2.3599298	the poorest	high pysical activity (>=3000 METminute/week)	>=5_serving	1-4 time per year	coffee and tea	No	no	no	moderate mental stress	no	no	no	Noraml	80.6666666666667	58.3333333333333	No	No	No
10	Rural	13 Sep 09	22may2017	male	35-44	0ther	Ganjule	Other	protestant		Protestant	1-8	primary school	married	Married	2.3412266	the richest	high pysical activity (>=3000 METminute/week)	<5_seving	1-3 times per month	coffee only	Yes	no	no	sever mental stress	no	no	no	Under Wt	81.6666666666667	61	No	No	No
11	Rural	05 Sep 09	14may2017	female	35-44	gammo		Gamo	protestant		Protestant	illitrate	No formal educ	married	Married	-1.9688578	2nd quantile	high pysical activity (>=3000 METminute/week)	<5_seving	1-4 time per year	coffee and tea	No	no	no	moderate mental stress	no	no	yes	Noraml	84.3333333333333	116.333333333333	No	Yes	Yes
12	Rural	21 Sep 09	30may2017	male	35-44	zeyise		Zeyse	Ortodox		Orthodox	illitrate	No formal educ	married	Married	-0.884884	middle quantile	high pysical activity (>=3000 METminute/week)	>=5_serving	1-4 times per week	coffee and tea	No	yes	no	sever mental stress	no	no	yes	Noraml	85.6666666666667	52.6666666666667	No	No	No
13	Rural	20 Sep 09	29may2017	male	35-44	0ther	No_speficed	Other	protestant		Protestant	illitrate	No formal educ	married	Married	-1.0761099	middle quantile	high pysical activity (>=3000 METminute/week)	<5_seving	never	coffee and tea	Yes	yes	no	mild mental stress	no	no	no	Noraml	85.6666666666667	56.3333333333333	No	No	No
14	Rural	29 Aug 09	07may2017	female	55-64	gammo		Gamo	Ortodox		Orthodox	illitrate	No formal educ	married	Married	-2.5433507	the poorest	high pysical activity (>=3000 METminute/week)	<5_seving	1-4 time per year	coffee and tea	No	no	no	mild mental stress	no	no	yes	Under Wt	85.6666666666667	57.3333333333333	No	No	No
15	Rural	26 Sep 09	04jun2017	female	45-54	gammo		Gamo	protestant		Protestant	illitrate	No formal educ	married	Married	2.6919439	the richest	low pyhsical activity(<600 METminute/week)	>=5_serving	1-4 time per year	coffee and tea	No	no	no	mild mental stress	no	no	yes	Over Wt	85.6666666666667	72.6666666666667	No	No	No
16	Urban	23 Sep 09	01jun2017	male	25-34	gammo		Gamo	protestant		Protestant	1-8	primary school	married	Married	0.88176745	4th quantile	high pysical activity (>=3000 METminute/week)	>=5_serving	1-3 times per month	coffee and tea	No	no	no	moderate mental stress	no	no	no	Noraml	85.6666666666667	57.3333333333333	No	No	No
17	Rural	28 Aug 09	06may2017	female	55-64	gammo		Gamo	Ortodox		Orthodox	illitrate	No formal educ	married	Married	-1.3534594	middle quantile	high pysical activity (>=3000 METminute/week)	>=5_serving	1-4 time per year	coffee and tea	Yes	no	no	mild mental stress	no	no	yes	Under Wt	86	57	No	No	No
18	Rural	28 Aug 09	06may2017	female	25-34	gammo		Gamo	Ortodox		Orthodox	illitrate	No formal educ	married	Married	-2.2142437	the poorest	low pyhsical activity(<600 METminute/week)	>=5_serving	1-4 time per year	coffee and tea	No	yes	no	mild mental stress	no	no	yes	Noraml	86	52.6666666666667	No	No	No
19	Rural	18 Aug 09	26apr2017	female	55-64	gammo		Gamo	protestant		Protestant	illitrate	No formal educ	married	Married	0.45220065	middle quantile	low pyhsical activity(<600 METminute/week)	>=5_serving	1-4 time per year	coffee and tea	Yes	yes	no	mild mental stress	no	no	no	Under Wt	86	58	No	No	No
20	Rural	02 Oct 09	10jun2017	female	25-34	gammo		Gamo	protestant		Protestant	illitrate	No formal educ	married	Married	0.7208578	4th quantile	high pysical activity (>=3000 METminute/week)	>=5_serving	1-4 time per year	donot consumed	No	no	no	mild mental stress	no	no	yes	Under Wt	87	61.3333333333333	No	No	No
21	Rural	25 Aug 09	03may2017	female	55-64	gammo		Gamo	Ortodox		Orthodox	illitrate	No formal educ	married	Married	-2.531455	the poorest	high pysical activity (>=3000 METminute/week)	<5_seving	1-4 time per year	coffee only	Yes	no	no	mild mental stress	no	no	yes	Noraml	87	60.6666666666667	No	No	No
22	Rural	01 Sep 09	10may2017	female	25-34	gammo		Gamo	Ortodox		Orthodox	illitrate	No formal educ	married	Married	-0.95221841	middle quantile	low pyhsical activity(<600 METminute/week)	<5_seving	1-4 time per year	coffee and tea	No	yes	no	mild mental stress	no	no	no	Noraml	87	65	No	No	No
23	Rural	25 Sep 09	03jun2017	female	25-34	gammo		Gamo	protestant		Protestant	1-8	primary school	married	Married	0.99642497	4th quantile	high pysical activity (>=3000 METminute/week)	<5_seving	1-4 time per year	donot consumed	No	no	no	mild mental stress	no	no	yes	Over Wt	87	86.3333333333333	No	No	No
24	Rural	04 Sep 09	13may2017	female	45-54	gammo		Gamo	protestant		Protestant	illitrate	No formal educ	married	Married	-0.30626208	middle quantile	high pysical activity (>=3000 METminute/week)	>=5_serving	1-4 time per year	donot consumed	No	no	no	mild mental stress	no	no	yes	Under Wt	87.3333333333333	63	No	No	No
25	Rural	02 Sep 09	11may2017	female	45-54	gammo		Gamo	protestant		Protestant	illitrate	No formal educ	widowed	Unmarried	-2.5276515	the poorest	high pysical activity (>=3000 METminute/week)	<5_seving	1-4 time per year	donot consumed	No	no	no	mild mental stress	no	no	no	Noraml	87.6666666666667	52	No	No	No
26	Rural	30 Aug 09	08may2017	female	55-64	gammo		Gamo	Ortodox		Orthodox	illitrate	No formal educ	married	Married	-1.8885252	2nd quantile	high pysical activity (>=3000 METminute/week)	>=5_serving	1-4 time per year	coffee and tea	No	no	no	mild mental stress	no	no	yes	Under Wt	87.6666666666667	61.3333333333333	No	No	No
27	Rural	27 Sep 09	05jun2017	female	55-64	gammo		Gamo	protestant		Protestant	illitrate	No formal educ	married	Married	3.2608628	the richest	low pyhsical activity(<600 METminute/week)	>=5_serving	1-4 time per year	coffee and tea	No	no	no	moderate mental stress	no	no	yes	Under Wt	87.6666666666667	53.6666666666667	No	No	No
28	Rural	06 Oct 09	14jun2017	male	35-44	gammo		Gamo	protestant		Protestant	21+	secondary and above	married	Married	3.4760513	the richest	low pyhsical activity(<600 METminute/week)	>=5_serving	1-3 times per month	coffee and tea	No	no	no	mild mental stress	no	no	no	Noraml	87.6666666666667	60.6666666666667	No	No	No
29	Rural	17 Aug 09	25apr2017	female	35-44	gammo		Gamo	protestant		Protestant	illitrate	No formal educ	married	Married	-1.7468264	2nd quantile	high pysical activity (>=3000 METminute/week)	>=5_serving	1-4 time per year	coffee and tea	No	no	no	moderate mental stress	no	no	yes	Under Wt	88.3333333333333	63.3333333333333	No	No	No
30	Urban	24 Sep 09	02jun2017	female	45-54	gammo		Gamo	protestant		Protestant	1-8	primary school	widowed	Unmarried	1.8944384	4th quantile	high pysical activity (>=3000 METminute/week)	<5_seving	1-4 time per year	coffee and tea	No	no	no	mild mental stress	no	no	yes	Noraml	88.6666666666667	62.3333333333333	No	No	No
31	Rural	27 Aug 09	05may2017	female	25-34	gammo		Gamo	protestant		Protestant	illitrate	No formal educ	married	Married	-2.0198772	2nd quantile	high pysical activity (>=3000 METminute/week)	>=5_serving	1-4 time per year	donot consumed	No	no	no	mild mental stress	no	no	yes	Noraml	88.6666666666667	55.6666666666667	No	No	No
32	Rural	04 Sep 09	13may2017	male	55-64	gammo		Gamo	Ortodox		Orthodox	illitrate	No formal educ	widowed	Unmarried	-2.496532	the poorest	high pysical activity (>=3000 METminute/week)	>=5_serving	1-4 time per year	donot consumed	Yes	yes	no	moderate mental stress	no	no	no	Noraml	88.6666666666667	58.3333333333333	No	No	No
33	Rural	25 Sep 09	03jun2017	male	45-54	gammo		Gamo	protestant		Protestant	illitrate	No formal educ	married	Married	-0.54478359	middle quantile	low pyhsical activity(<600 METminute/week)	<5_seving	1-4 time per year	coffee only	Yes	no	no	mild mental stress	no	no	no	Noraml	89	82.6666666666667	No	No	No
34	Rural	01 Sep 09	10may2017	female	45-54	gammo		Gamo	Ortodox		Orthodox	illitrate	No formal educ	married	Married	-2.3599298	the poorest	high pysical activity (>=3000 METminute/week)	>=5_serving	1-4 time per year	coffee and tea	No	no	no	mild mental stress	no	no	no	Noraml	89	48.3333333333333	No	No	No
35	Rural	25 Aug 09	03may2017	female	55-64	gammo		Gamo	Ortodox		Orthodox	illitrate	No formal educ	married	Married	-2.4786015	the poorest	high pysical activity (>=3000 METminute/week)	>=5_serving	1-4 time per year	coffee and tea	No	no	no	mild mental stress	no	no	yes	Under Wt	89	61.3333333333333	No	No	No
36	Rural	23 Aug 09	01may2017	female	45-54	gammo		Gamo	Ortodox		Orthodox	illitrate	No formal educ	married	Married	-1.8982424	2nd quantile	low pyhsical activity(<600 METminute/week)	>=5_serving	1-4 time per year	coffee and tea	No	no	no	mild mental stress	no	no	yes	Noraml	89	57	No	No	No
37	Rural	24 Aug 09	02may2017	male	55-64	gammo		Gamo	Ortodox		Orthodox	illitrate	No formal educ	married	Married	-1.6360487	2nd quantile	high pysical activity (>=3000 METminute/week)	>=5_serving	1-4 time per year	coffee and tea	Yes	no	no	moderate mental stress	no	no	no	Noraml	89.3333333333333	61.6666666666667	No	No	No
38	Rural	22 Aug 09	30apr2017	female	35-44	gammo		Gamo	Ortodox		Orthodox	illitrate	No formal educ	married	Married	-1.4560326	2nd quantile	low pyhsical activity(<600 METminute/week)	>=5_serving	1-4 times per week	coffee and tea	No	no	no	moderate mental stress	no	no	yes	Under Wt	90.3333333333333	56.3333333333333	No	No	No
39	Rural	28 Aug 09	06may2017	male	35-44	gammo		Gamo	Ortodox		Orthodox	read&write	No formal educ	married	Married	-2.3599298	the poorest	high pysical activity (>=3000 METminute/week)	>=5_serving	never	coffee and tea	No	no	no	mild mental stress	no	no	no	Noraml	90.3333333333333	63	No	No	No
40	Rural	27 Aug 09	05may2017	female	45-54	gammo		Gamo	others	Trad_religion	Other	illitrate	No formal educ	married	Married	-2.36518	the poorest	low pyhsical activity(<600 METminute/week)	<5_seving	1-4 time per year	donot consumed	Yes	no	no	mild mental stress	no	no	yes	Noraml	90.6666666666667	64.6666666666667	No	No	No
41	Rural	09 Sep 09	18may2017	male	25-34	zeyise		Zeyse	protestant		Protestant	1-8	primary school	unmarried	Unmarried	-1.7540747	2nd quantile	high pysical activity (>=3000 METminute/week)	>=5_serving	1-4 time per year	coffee and tea	No	no	no	mild mental stress	no	no	no	Noraml	91	63	No	No	No
42	Rural	26 Aug 09	04may2017	male	55-64	gammo		Gamo	protestant		Protestant	illitrate	No formal educ	married	Married	-1.9688578	2nd quantile	low pyhsical activity(<600 METminute/week)	>=5_serving	1-4 time per year	coffee and tea	No	no	no	moderate mental stress	no	no	no	Noraml	91.3333333333333	68.6666666666667	No	No	No
43	Rural	20 Aug 09	28apr2017	male	45-54	gammo		Gamo	protestant		Protestant	1-8	primary school	married	Married	-0.40686589	middle quantile	high pysical activity (>=3000 METminute/week)	<5_seving	1-4 time per year	coffee only	No	no	no	mild mental stress	no	no	no	Noraml	91.3333333333333	59	No	No	No
44	Rural	21 Aug 09	29apr2017	female	45-54	gammo		Gamo	protestant		Protestant	illitrate	No formal educ	married	Married	-1.4378936	2nd quantile	high pysical activity (>=3000 METminute/week)	>=5_serving	1-4 time per year	coffee and tea	No	no	no	mild mental stress	no	no	yes	Noraml	91.3333333333333	64	No	No	No
45	Urban	25 Sep 09	03jun2017	female	35-44	gammo		Gamo	protestant		Protestant	1-8	primary school	married	Married	0.12072656	middle quantile	high pysical activity (>=3000 METminute/week)	<5_seving	1-4 time per year	coffee and tea	No	no	no	mild mental stress	no	no	no	Under Wt	91.3333333333333	62	No	No	No
46	Rural	20 Sep 09	29may2017	female	25-34	0ther	Bussa	Other	Ortodox		Orthodox	1-8	primary school	married	Married	-1.1623886	middle quantile	low pyhsical activity(<600 METminute/week)	>=5_serving	never	coffee and tea	No	no	no	mild mental stress	no	no	yes	Under Wt	91.3333333333333	59	No	No	No
47	Rural	04 Oct 09	12jun2017	female	25-34	gammo		Gamo	protestant		Protestant	1-8	primary school	married	Married	4.215282	the richest	low pyhsical activity(<600 METminute/week)	>=5_serving	1-3 times per month	coffee and tea	No	no	no	moderate mental stress	no	no	no	Noraml	91.6666666666667	64.3333333333333	No	No	No
48	Rural	23 Sep 09	01jun2017	male	35-44	gammo		Gamo	protestant		Protestant	illitrate	No formal educ	married	Married	1.3400905	4th quantile	high pysical activity (>=3000 METminute/week)	<5_seving	1-4 time per year	coffee and tea	No	no	no	moderate mental stress	no	no	no	Under Wt	91.6666666666667	64.3333333333333	No	No	No
49	Rural	26 Aug 09	04may2017	female	55-64	gammo		Gamo	Ortodox		Orthodox	illitrate	No formal educ	married	Married	-2.7768409	the poorest	high pysical activity (>=3000 METminute/week)	>=5_serving	1-4 time per year	coffee and tea	Yes	no	no	mild mental stress	no	no	yes	Noraml	91.6666666666667	66.3333333333333	No	No	No
50	Rural	06 Aug 09	14apr2017	female	45-54	gammo		Gamo	protestant		Protestant	illitrate	No formal educ	married	Married	-2.5135243	the poorest	high pysical activity (>=3000 METminute/week)	>=5_serving	1-4 time per year	coffee and tea	No	no	no	mild mental stress	no	no	yes	Noraml	91.6666666666667	63	No	No	No
51	Rural	27 Aug 09	05may2017	male	45-54	gammo		Gamo	Ortodox		Orthodox	illitrate	No formal educ	married	Married	-2.3618586	the poorest	moderate physical activity (600-3000 METminute/week)	>=5_serving	never	coffee and tea	No	no	no	mild mental stress	no	no	no	Noraml	91.6666666666667	60.6666666666667	No	No	No
52	Rural	21 Aug 09	29apr2017	female	45-54	gammo		Gamo	protestant		Protestant	illitrate	No formal educ	married	Married	-2.0666959	2nd quantile	moderate physical activity (600-3000 METminute/week)	>=5_serving	1-4 time per year	coffee and tea	No	no	no	moderate mental stress	no	no	yes	Noraml	91.6666666666667	53	No	No	No
53	Rural	03 Oct 09	11jun2017	male	55-64	wolayita		Other	protestant		Protestant	illitrate	No formal educ	married	Married	1.8797365	4th quantile	high pysical activity (>=3000 METminute/week)	>=5_serving	1-4 time per year	donot consumed	No	no	no	moderate mental stress	no	no	no	Under Wt	91.6666666666667	52.3333333333333	No	No	No
54	Rural	21 Aug 09	29apr2017	male	35-44	gammo		Gamo	Ortodox		Orthodox	illitrate	No formal educ	married	Married	-2.08676	2nd quantile	high pysical activity (>=3000 METminute/week)	>=5_serving	1-4 time per year	coffee and tea	Yes	no	no	mild mental stress	no	no	no	Over Wt	92	57.3333333333333	No	No	No
55	Rural	20 Aug 09	28apr2017	male	35-44	gammo		Gamo	Ortodox		Orthodox	illitrate	No formal educ	married	Married	-2.7589102	the poorest	high pysical activity (>=3000 METminute/week)	>=5_serving	1-4 time per year	coffee and tea	No	yes	no	moderate mental stress	no	no	no	Noraml	92.3333333333333	59	No	No	No
56	Rural	04 Sep 09	13may2017	female	45-54	gammo		Gamo	Ortodox		Orthodox	illitrate	No formal educ	married	Married	-2.7708058	the poorest	high pysical activity (>=3000 METminute/week)	>=5_serving	1-4 time per year	coffee and tea	Yes	no	no	mild mental stress	no	no	yes	Under Wt	92.3333333333333	71.6666666666667	No	No	No
57	Rural	01 Sep 09	10may2017	male	35-44	gammo		Gamo	Ortodox		Orthodox	illitrate	No formal educ	married	Married	-1.7490066	2nd quantile	high pysical activity (>=3000 METminute/week)	>=5_serving	1-4 time per year	coffee and tea	Yes	no	no	mild mental stress	no	no	no	Noraml	92.3333333333333	58	No	No	No
58	Rural	03 Sep 09	12may2017	male	45-54	gammo		Gamo	protestant		Protestant	illitrate	No formal educ	married	Married	-1.9688578	2nd quantile	low pyhsical activity(<600 METminute/week)	>=5_serving	1-4 time per year	coffee only	No	no	no	moderate mental stress	no	no	yes	Noraml	92.3333333333333	67.3333333333333	No	No	No
59	Rural	10 Sep 09	19may2017	female	55-64	goffa		Other	protestant		Protestant	illitrate	No formal educ	married	Married	2.8033364	the richest	high pysical activity (>=3000 METminute/week)	<5_seving	1-3 times per month	coffee and tea	No	no	no	mild mental stress	no	no	no	Noraml	92.6666666666667	65.3333333333333	No	No	No
60	Urban	16 Sep 09	25may2017	female	55-64	goffa		Other	Ortodox		Orthodox	illitrate	No formal educ	widowed	Unmarried	3.2352948	the richest	moderate physical activity (600-3000 METminute/week)	<5_seving	1-4 time per year	coffee and tea	No	no	no	moderate mental stress	no	no	no	Under Wt	92.6666666666667	49	No	No	No
61	Rural	02 Oct 09	10jun2017	female	35-44	gammo		Gamo	protestant		Protestant	illitrate	No formal educ	married	Married	2.5770779	the richest	low pyhsical activity(<600 METminute/week)	>=5_serving	1-4 time per year	coffee and tea	No	no	no	moderate mental stress	no	no	yes	Noraml	92.6666666666667	65	No	No	No
62	Rural	02 Oct 09	10jun2017	female	25-34	gammo		Gamo	protestant		Protestant	illitrate	No formal educ	married	Married	3.3266866	the richest	high pysical activity (>=3000 METminute/week)	<5_seving	1-4 time per year	coffee and tea	No	no	no	sever mental stress	no	no	yes	Noraml	92.6666666666667	67	No	No	No
63	Rural	24 Sep 09	02jun2017	female	25-34	gammo		Gamo	protestant		Protestant	9-12	secondary and above	unmarried	Unmarried	0.30729875	middle quantile	high pysical activity (>=3000 METminute/week)	<5_seving	1-4 time per year	coffee and tea	No	no	no	mild mental stress	no	no	no	Under Wt	93	70.3333333333333	No	No	No
64	Rural	18 Aug 09	26apr2017	male	35-44	gammo		Gamo	Ortodox		Orthodox	illitrate	No formal educ	married	Married	-2.496532	the poorest	high pysical activity (>=3000 METminute/week)	>=5_serving	1-4 time per year	donot consumed	Yes	yes	no	mild mental stress	no	no	no	Noraml	93	66	No	No	No
65	Rural	29 Sep 09	07jun2017	male	45-54	0ther	Ganjule	Other	protestant		Protestant	1-8	primary school	married	Married	-0.80047691	middle quantile	high pysical activity (>=3000 METminute/week)	<5_seving	1-4 time per year	coffee and tea	No	yes	no	moderate mental stress	no	no	no	Noraml	93	69.3333333333333	No	No	No
66	Rural	21 Aug 09	29apr2017	male	55-64	gammo		Gamo	Ortodox		Orthodox	illitrate	No formal educ	married	Married	-2.2055504	the poorest	moderate physical activity (600-3000 METminute/week)	>=5_serving	1-4 time per year	coffee and tea	Yes	no	no	mild mental stress	no	no	no	Noraml	93	67.6666666666667	No	No	No
67	Rural	14 Sep 09	23may2017	female	35-44	gammo		Gamo	protestant		Protestant	illitrate	No formal educ	married	Married	0.44077575	middle quantile	low pyhsical activity(<600 METminute/week)	>=5_serving	1-4 times per week	coffee and tea	No	no	no	moderate mental stress	no	no	yes	Over Wt	93	64.6666666666667	No	No	No
68	Urban	16 Sep 09	25may2017	female	45-54	gammo		Gamo	Ortodox		Orthodox	illitrate	No formal educ	married	Married	3.3768737	the richest	high pysical activity (>=3000 METminute/week)	<5_seving	1-4 time per year	coffee and tea	No	no	no	moderate mental stress	no	no	yes	Under Wt	93.3333333333333	71.6666666666667	No	No	No
69	Rural	28 Sep 09	06jun2017	female	35-44	wolayita		Other	Ortodox		Orthodox	illitrate	No formal educ	married	Married	2.5111327	the richest	low pyhsical activity(<600 METminute/week)	<5_seving	never	coffee and tea	No	no	no	mild mental stress	no	no	yes	Under Wt	93.3333333333333	54.3333333333333	No	No	No
70	Rural	08 Oct 09	16jun2017	female	35-44	gammo		Gamo	protestant		Protestant	1-8	primary school	married	Married	2.098439	4th quantile	low pyhsical activity(<600 METminute/week)	>=5_serving	never	coffee and tea	No	no	no	moderate mental stress	no	no	no	Noraml	93.3333333333333	60.6666666666667	No	No	No
71	Rural	28 Sep 09	06jun2017	female	55-64	gammo		Gamo	protestant		Protestant	illitrate	No formal educ	married	Married	0.57924807	4th quantile	low pyhsical activity(<600 METminute/week)	<5_seving	never	coffee and tea	No	no	no	mild mental stress	no	no	no	Noraml	93.6666666666667	62.3333333333333	No	No	No
72	Rural	11 Sep 09	20may2017	female	25-34	gammo		Gamo	protestant		Protestant	1-8	primary school	married	Married	2.377841	the richest	moderate physical activity (600-3000 METminute/week)	<5_seving	1-3 times per month	coffee and tea	No	no	no	sever mental stress	no	no	no	Noraml	93.6666666666667	62	No	No	No
73	Rural	11 Sep 09	20may2017	female	35-44	zeyise		Zeyse	protestant		Protestant	illitrate	No formal educ	married	Married	-2.2532513	the poorest	high pysical activity (>=3000 METminute/week)	>=5_serving	1-4 time per year	coffee and tea	No	no	no	moderate mental stress	no	no	no	Over Wt	93.6666666666667	59.6666666666667	No	No	No
74	Rural	27 Sep 09	05jun2017	female	35-44	wolayita		Other	protestant		Protestant	illitrate	No formal educ	married	Married	2.6941373	the richest	high pysical activity (>=3000 METminute/week)	<5_seving	1-4 time per year	coffee and tea	No	no	no	mild mental stress	no	no	no	Under Wt	93.6666666666667	55	No	No	No
75	Urban	23 Sep 09	01jun2017	female	25-34	gammo		Gamo	protestant		Protestant	1-8	primary school	married	Married	2.6837337	the richest	high pysical activity (>=3000 METminute/week)	<5_seving	1-4 time per year	coffee and tea	No	no	no	mild mental stress	no	no	yes	Noraml	93.6666666666667	64.3333333333333	No	No	No
76	Rural	25 Sep 09	03jun2017	male	45-54	zeyise		Zeyse	protestant		Protestant	illitrate	No formal educ	married	Married	-1.6276255	2nd quantile	low pyhsical activity(<600 METminute/week)	<5_seving	1-3 times per month	coffee and tea	No	no	no	moderate mental stress	no	no	no	Noraml	93.6666666666667	68	No	No	No
77	Urban	22 Sep 09	31may2017	male	35-44	gammo		Gamo	protestant		Protestant	illitrate	No formal educ	married	Married	-0.36594126	middle quantile	high pysical activity (>=3000 METminute/week)	<5_seving	1-4 time per year	donot consumed	No	no	no	mild mental stress	no	no	yes	Under Wt	93.6666666666667	60.3333333333333	No	No	No
78	Rural	15 Aug 09	23apr2017	female	55-64	gammo		Gamo	Ortodox		Orthodox	illitrate	No formal educ	married	Married	-0.69280499	middle quantile	high pysical activity (>=3000 METminute/week)	>=5_serving	1-4 time per year	coffee only	Yes	no	no	mild mental stress	no	no	no	Under Wt	94	67.3333333333333	No	No	No
79	Rural	21 Sep 09	30may2017	female	25-34	zeyise		Zeyse	protestant		Protestant	1-8	primary school	married	Married	-2.55915	the poorest	high pysical activity (>=3000 METminute/week)	>=5_serving	1-4 time per year	donot consumed	No	yes	no	mild mental stress	no	no	no	Under Wt	94	59.6666666666667	No	No	No
80	Rural	03 Sep 09	12may2017	female	35-44	gammo		Gamo	others	Trad_religion	Other	illitrate	No formal educ	married	Married	-2.9901791	the poorest	high pysical activity (>=3000 METminute/week)	<5_seving	1-4 time per year	coffee and tea	No	no	no	mild mental stress	no	no	yes	Noraml	94	65	No	No	No
81	Rural	26 Sep 09	04jun2017	male	45-54	gammo		Gamo	Ortodox		Orthodox	1-8	primary school	married	Married	0.49529064	middle quantile	high pysical activity (>=3000 METminute/week)	>=5_serving	1-3 times per month	coffee and tea	No	yes	no	mild mental stress	no	no	no	Under Wt	94	55.6666666666667	No	No	No
82	Rural	06 Oct 09	14jun2017	female	25-34	gammo		Gamo	protestant		Protestant	1-8	primary school	unmarried	Unmarried	1.9699618	4th quantile	low pyhsical activity(<600 METminute/week)	>=5_serving	1-4 time per year	donot consumed	No	no	no	mild mental stress	no	no	no	Noraml	94	63.6666666666667	No	No	No
83	Rural	12 Sep 09	21may2017	male	55-64	zeyise		Zeyse	protestant		Protestant	illitrate	No formal educ	married	Married	-1.0537287	middle quantile	high pysical activity (>=3000 METminute/week)	<5_seving	1-4 time per year	coffee and tea	Yes	no	no	mild mental stress	no	no	no	Noraml	94	52	No	No	No
84	Rural	17 Sep 09	26may2017	female	25-34	wolayita		Other	protestant		Protestant	1-8	primary school	married	Married	1.5740858	4th quantile	high pysical activity (>=3000 METminute/week)	>=5_serving	1-3 times per month	coffee and tea	Yes	no	no	mild mental stress	no	no	yes	Noraml	94	62.3333333333333	No	No	No
85	Rural	25 Aug 09	03may2017	male	55-64	gammo		Gamo	others	Trad_religion	Other	illitrate	No formal educ	married	Married	-2.5383449	the poorest	high pysical activity (>=3000 METminute/week)	>=5_serving	1-4 time per year	coffee and tea	Yes	yes	no	mild mental stress	no	no	no	Noraml	94	61.6666666666667	No	No	No
86	Rural	04 Sep 09	13may2017	male	55-64	gammo		Gamo	Ortodox		Orthodox	illitrate	No formal educ	married	Married	4.9785671	the richest	high pysical activity (>=3000 METminute/week)	>=5_serving	1-4 time per year	coffee and tea	Yes	yes	no	moderate mental stress	no	no	no	Noraml	94.3333333333333	59	No	No	No
87	Rural	16 Sep 09	25may2017	male	25-34	gammo		Gamo	protestant		Protestant	1-8	primary school	married	Married	-0.69855821	middle quantile	high pysical activity (>=3000 METminute/week)	>=5_serving	1-4 time per year	coffee and tea	No	no	no	mild mental stress	no	no	no	Noraml	94.6666666666667	61.3333333333333	No	No	No
88	Rural	05 Oct 09	13jun2017	male	35-44	gammo		Gamo	protestant		Protestant	illitrate	No formal educ	married	Married	0.67671198	4th quantile	high pysical activity (>=3000 METminute/week)	<5_seving	1-4 time per year	donot consumed	No	no	no	mild mental stress	no	no	yes	Noraml	94.6666666666667	68.3333333333333	No	No	No
89	Rural	18 Sep 09	27may2017	female	25-34	zeyise		Zeyse	Ortodox		Orthodox	illitrate	No formal educ	married	Married	-0.72488701	middle quantile	high pysical activity (>=3000 METminute/week)	>=5_serving	never	coffee and tea	No	yes	no	mild mental stress	no	no	yes	Noraml	94.6666666666667	57.6666666666667	No	No	No
90	Rural	22 Sep 09	31may2017	female	45-54	zeyise		Zeyse	protestant		Protestant	illitrate	No formal educ	married	Married	-2.5581586	the poorest	moderate physical activity (600-3000 METminute/week)	>=5_serving	1-4 time per year	coffee and tea	No	yes	no	mild mental stress	no	no	yes	Over Wt	94.6666666666667	68	No	No	No
91	Rural	27 Aug 09	05may2017	male	35-44	gammo		Gamo	protestant		Protestant	illitrate	No formal educ	married	Married	-2.5433507	the poorest	low pyhsical activity(<600 METminute/week)	>=5_serving	1-4 time per year	donot consumed	Yes	no	no	moderate mental stress	no	no	no	Noraml	95	68.3333333333333	No	No	No
92	Rural	25 Sep 09	03jun2017	female	25-34	gammo		Gamo	Ortodox		Orthodox	1-8	primary school	married	Married	2.9388094	the richest	low pyhsical activity(<600 METminute/week)	>=5_serving	1-4 time per year	coffee and tea	No	no	no	mild mental stress	no	no	yes	Under Wt	95	63.6666666666667	No	No	No
93	Rural	04 Sep 09	13may2017	male	55-64	gammo		Gamo	Ortodox		Orthodox	read&write	No formal educ	married	Married	-1.9260305	2nd quantile	low pyhsical activity(<600 METminute/week)	<5_seving	1-4 time per year	coffee only	No	yes	no	moderate mental stress	no	no	no	Noraml	95	66.6666666666667	No	No	No
94	Rural	17 Aug 09	25apr2017	male	45-54	gammo		Gamo	Ortodox		Orthodox	illitrate	No formal educ	married	Married	1.9404066	4th quantile	low pyhsical activity(<600 METminute/week)	>=5_serving	1-3 times per month	coffee and tea	Yes	no	no	mild mental stress	no	no	no	Under Wt	95	71	No	No	No
95	Rural	05 Sep 09	14may2017	male	55-64	gammo		Gamo	others	Trad_religion	Other	illitrate	No formal educ	married	Married	-1.9623449	2nd quantile	high pysical activity (>=3000 METminute/week)	<5_seving	1-4 time per year	coffee and tea	Yes	no	no	mild mental stress	no	no	no	Noraml	95	57.3333333333333	No	No	No
96	Rural	02 Sep 09	11may2017	male	55-64	gammo		Gamo	Ortodox		Orthodox	illitrate	No formal educ	married	Married	-2.1876693	the poorest	high pysical activity (>=3000 METminute/week)	>=5_serving	1-4 time per year	coffee and tea	Yes	no	no	mild mental stress	no	no	no	Noraml	95	64.6666666666667	No	No	No
97	Rural	01 Sep 09	10may2017	female	35-44	gammo		Gamo	protestant		Protestant	illitrate	No formal educ	married	Married	-2.0198772	2nd quantile	high pysical activity (>=3000 METminute/week)	>=5_serving	1-4 time per year	coffee and tea	No	no	no	mild mental stress	no	no	yes	Noraml	95	63.6666666666667	No	No	No
98	Rural	30 Sep 09	08jun2017	female	25-34	zeyise		Zeyse	protestant		Protestant	illitrate	No formal educ	married	Married	-2.1648753	the poorest	high pysical activity (>=3000 METminute/week)	<5_seving	1-3 times per month	coffee and tea	No	no	no	mild mental stress	no	no	yes	Over Wt	95	74	No	No	No
99	Rural	28 Aug 09	06may2017	female	45-54	gammo		Gamo	Ortodox		Orthodox	illitrate	No formal educ	married	Married	-1.9141349	2nd quantile	low pyhsical activity(<600 METminute/week)	>=5_serving	1-4 time per year	coffee and tea	Yes	yes	no	moderate mental stress	no	no	yes	Noraml	95	68.6666666666667	No	No	No
100	Rural	27 Aug 09	05may2017	female	25-34	gammo		Gamo	Ortodox		Orthodox	illitrate	No formal educ	married	Married	-1.9331653	2nd quantile	moderate physical activity (600-3000 METminute/week)	>=5_serving	1-4 time per year	coffee and tea	No	no	no	mild mental stress	no	no	yes	Noraml	95	62	No	No	No
101	Rural	23 Aug 09	01may2017	female	55-64	gammo		Gamo	protestant		Protestant	illitrate	No formal educ	married	Married	-2.2914929	the poorest	high pysical activity (>=3000 METminute/week)	>=5_serving	1-4 time per year	coffee and tea	No	no	no	mild mental stress	no	no	yes	Noraml	95.3333333333333	63.3333333333333	No	No	No
102	Rural	30 Aug 09	08may2017	male	55-64	gammo		Gamo	Ortodox		Orthodox	illitrate	No formal educ	married	Married	-2.2266042	the poorest	high pysical activity (>=3000 METminute/week)	>=5_serving	1-4 time per year	coffee and tea	Yes	no	no	mild mental stress	no	no	no	Noraml	95.3333333333333	58.3333333333333	No	No	No
103	Rural	22 Sep 09	31may2017	male	45-54	zeyise		Zeyse	protestant		Protestant	1-8	primary school	married	Married	0.010411617	middle quantile	high pysical activity (>=3000 METminute/week)	<5_seving	never	coffee and tea	No	no	no	moderate mental stress	no	no	no	Noraml	95.3333333333333	61.3333333333333	No	No	No
104	Rural	03 Sep 09	12may2017	female	25-34	gammo		Gamo	Ortodox		Orthodox	illitrate	No formal educ	married	Married	-2.5135243	the poorest	high pysical activity (>=3000 METminute/week)	>=5_serving	1-4 time per year	coffee and tea	Yes	yes	no	moderate mental stress	no	no	yes	Under Wt	95.3333333333333	60	No	No	No
105	Rural	23 Aug 09	01may2017	male	55-64	gammo		Gamo	others	Trad_religion	Other	read&write	No formal educ	married	Married	-2.9731438	the poorest	low pyhsical activity(<600 METminute/week)	<5_seving	1-4 time per year	coffee and tea	Yes	no	no	mild mental stress	no	no	no	Noraml	95.3333333333333	63.3333333333333	No	No	No
106	Rural	28 Aug 09	06may2017	female	45-54	gammo		Gamo	protestant		Protestant	illitrate	No formal educ	married	Married	-2.3718255	the poorest	low pyhsical activity(<600 METminute/week)	>=5_serving	1-4 time per year	coffee and tea	No	no	no	moderate mental stress	no	no	yes	Noraml	95.3333333333333	62.6666666666667	No	No	No
107	Rural	22 Sep 09	31may2017	female	55-64	amhara		Other	Muslim		Other	illitrate	No formal educ	separated	Unmarried	6.3175492	the richest	low pyhsical activity(<600 METminute/week)	>=5_serving	1-3 times per month	coffee only	No	no	yes	moderate mental stress	no	no	no	Noraml	95.3333333333333	66	No	No	No
108	Rural	13 Sep 09	22may2017	female	35-44	zeyise		Zeyse	protestant		Protestant	illitrate	No formal educ	married	Married	-1.4343512	2nd quantile	high pysical activity (>=3000 METminute/week)	>=5_serving	1-4 time per year	coffee and tea	No	no	no	mild mental stress	no	no	yes	Noraml	95.6666666666667	57.6666666666667	No	No	No
109	Rural	20 Aug 09	28apr2017	female	45-54	gammo		Gamo	Ortodox		Orthodox	illitrate	No formal educ	married	Married	-2.8305495	the poorest	high pysical activity (>=3000 METminute/week)	>=5_serving	1-4 time per year	coffee and tea	No	no	no	mild mental stress	no	no	yes	Noraml	95.6666666666667	64.3333333333333	No	No	No
110	Rural	28 Aug 09	06may2017	female	55-64	gammo		Gamo	Ortodox		Orthodox	illitrate	No formal educ	widowed	Unmarried	-0.061283637	middle quantile	high pysical activity (>=3000 METminute/week)	>=5_serving	1-4 time per year	coffee and tea	No	no	no	moderate mental stress	no	no	yes	Under Wt	95.6666666666667	64.6666666666667	No	No	No
111	Rural	17 Oct 09	25jun2017	male	45-54	gammo		Gamo	Ortodox		Orthodox	illitrate	No formal educ	married	Married	-1.9307547	2nd quantile	high pysical activity (>=3000 METminute/week)	>=5_serving	1-4 time per year	coffee and tea	Yes	no	no	mild mental stress	no	no	no	Under Wt	95.6666666666667	55	No	No	No
112	Rural	16 Aug 09	24apr2017	female	25-34	gammo		Gamo	protestant		Protestant	1-8	primary school	married	Married	2.9272475	the richest	low pyhsical activity(<600 METminute/week)	<5_seving	1-4 times per week	coffee and tea	No	no	no	mild mental stress	no	no	yes	Noraml	95.6666666666667	55	No	No	No
113	Rural	21 Aug 09	29apr2017	male	35-44	gammo		Gamo	protestant		Protestant	illitrate	No formal educ	married	Married	-2.0340044	2nd quantile	high pysical activity (>=3000 METminute/week)	>=5_serving	1-4 time per year	donot consumed	No	no	no	mild mental stress	no	no	no	Noraml	96	57	No	No	No
114	Urban	10 Sep 09	19may2017	female	35-44	gammo		Gamo	Ortodox		Orthodox	illitrate	No formal educ	married	Married	-1.0254468	middle quantile	moderate physical activity (600-3000 METminute/week)	<5_seving	1-4 time per year	coffee and tea	No	yes	no	mild mental stress	no	no	no	Noraml	96	62.6666666666667	No	No	No
115	Rural	27 Aug 09	05may2017	male	55-64	gammo		Gamo	Ortodox		Orthodox	illitrate	No formal educ	married	Married	-1.6450238	2nd quantile	low pyhsical activity(<600 METminute/week)	>=5_serving	1-4 time per year	coffee and tea	Yes	no	no	mild mental stress	no	no	no	Under Wt	96	53.6666666666667	No	No	No
116	Rural	17 Aug 09	25apr2017	female	55-64	gammo		Gamo	Ortodox		Orthodox	illitrate	No formal educ	married	Married	-1.4920946	2nd quantile	moderate physical activity (600-3000 METminute/week)	>=5_serving	1-4 time per year	coffee and tea	No	no	no	mild mental stress	no	no	no	Noraml	96	67	No	No	No
117	Rural	24 Aug 09	02may2017	female	35-44	gammo		Gamo	Ortodox		Orthodox	illitrate	No formal educ	married	Married	-1.9807534	2nd quantile	high pysical activity (>=3000 METminute/week)	>=5_serving	never	coffee and tea	Yes	yes	no	moderate mental stress	no	no	yes	Noraml	96	59.6666666666667	No	No	No
118	Rural	12 Sep 09	21may2017	male	35-44	zeyise		Zeyse	protestant		Protestant	illitrate	No formal educ	married	Married	-1.586439	2nd quantile	low pyhsical activity(<600 METminute/week)	<5_seving	never	coffee and tea	No	yes	no	moderate mental stress	no	no	no	Noraml	96	56.6666666666667	No	No	No
119	Rural	30 Sep 09	08jun2017	male	35-44	zeyise		Zeyse	protestant		Protestant	1-8	primary school	married	Married	-2.1289608	the poorest	high pysical activity (>=3000 METminute/week)	<5_seving	1-4 time per year	coffee and tea	No	no	no	mild mental stress	no	no	no	Noraml	96	64.6666666666667	No	No	No
120	Rural	08 Sep 09	17may2017	male	25-34	gammo		Gamo	protestant		Protestant	1-8	primary school	married	Married	1.7534657	4th quantile	high pysical activity (>=3000 METminute/week)	>=5_serving	1-4 time per year	coffee only	No	no	no	mild mental stress	no	no	no	Noraml	96.3333333333333	62.6666666666667	No	No	No
121	Rural	22 Sep 09	31may2017	female	35-44	zeyise		Zeyse	protestant		Protestant	illitrate	No formal educ	married	Married	-1.2166343	middle quantile	moderate physical activity (600-3000 METminute/week)	<5_seving	never	coffee and tea	No	no	no	mild mental stress	no	no	yes	Noraml	96.3333333333333	54.6666666666667	No	No	No
122	Rural	27 Aug 09	05may2017	female	45-54	gammo		Gamo	protestant		Protestant	illitrate	No formal educ	married	Married	-2.0044417	2nd quantile	low pyhsical activity(<600 METminute/week)	>=5_serving	1-4 time per year	coffee and tea	No	no	no	mild mental stress	no	no	yes	Noraml	96.3333333333333	68.3333333333333	No	No	No
123	Rural	03 Sep 09	12may2017	male	45-54	gammo		Gamo	protestant		Protestant	illitrate	No formal educ	widowed	Unmarried	-2.496532	the poorest	high pysical activity (>=3000 METminute/week)	>=5_serving	1-4 time per year	donot consumed	No	no	no	mild mental stress	no	no	no	Noraml	96.3333333333333	53.3333333333333	No	No	No
124	Rural	03 Sep 09	12may2017	female	25-34	gammo		Gamo	protestant		Protestant	illitrate	No formal educ	married	Married	-2.531455	the poorest	high pysical activity (>=3000 METminute/week)	>=5_serving	1-4 time per year	donot consumed	No	no	no	moderate mental stress	no	no	yes	Noraml	96.3333333333333	64	No	No	No
125	Rural	02 Sep 09	11may2017	male	35-44	gammo		Gamo	protestant		Protestant	illitrate	No formal educ	married	Married	-0.82847881	middle quantile	high pysical activity (>=3000 METminute/week)	<5_seving	1-4 times per week	coffee and tea	No	no	no	moderate mental stress	no	no	no	Noraml	96.6666666666667	57.6666666666667	No	No	No
126	Rural	29 Sep 09	07jun2017	female	55-64	gammo		Gamo	protestant		Protestant	illitrate	No formal educ	widowed	Unmarried	0.10913602	middle quantile	moderate physical activity (600-3000 METminute/week)	>=5_serving	1-4 time per year	coffee and tea	No	no	no	mild mental stress	no	no	yes	Under Wt	96.6666666666667	58.6666666666667	No	No	No
127	Rural	28 Aug 09	06may2017	female	45-54	gammo		Gamo	protestant		Protestant	illitrate	No formal educ	married	Married	-2.3718255	the poorest	low pyhsical activity(<600 METminute/week)	>=5_serving	1-4 time per year	coffee and tea	No	no	no	moderate mental stress	no	no	yes	Noraml	96.6666666666667	64	No	No	No
128	Rural	10 Sep 09	19may2017	female	25-34	zeyise		Zeyse	protestant		Protestant	1-8	primary school	married	Married	-2.6943219	the poorest	high pysical activity (>=3000 METminute/week)	>=5_serving	1-4 time per year	coffee and tea	No	no	no	mild mental stress	no	no	yes	Noraml	96.6666666666667	69.3333333333333	No	No	No
129	Rural	01 Sep 09	10may2017	male	55-64	gammo		Gamo	Ortodox		Orthodox	illitrate	No formal educ	married	Married	-0.74305123	middle quantile	high pysical activity (>=3000 METminute/week)	>=5_serving	1-3 times per month	coffee and tea	Yes	no	no	moderate mental stress	no	no	no	Noraml	96.6666666666667	65.6666666666667	No	No	No
130	Rural	09 Sep 09	18may2017	male	45-54	zeyise		Zeyse	protestant		Protestant	1-8	primary school	married	Married	0.3794353	middle quantile	moderate physical activity (600-3000 METminute/week)	<5_seving	1-4 time per year	coffee and tea	No	no	no	mild mental stress	no	no	no	Noraml	96.6666666666667	62.3333333333333	No	No	No
131	Rural	10 Sep 09	19may2017	female	25-34	0ther	Ganjule	Other	protestant		Protestant	9-12	secondary and above	married	Married	5.9200578	the richest	moderate physical activity (600-3000 METminute/week)	<5_seving	1-4 time per year	coffee and tea	No	no	no	moderate mental stress	no	no	yes	Noraml	96.6666666666667	60.6666666666667	No	No	No
132	Rural	21 Aug 09	29apr2017	female	35-44	gammo		Gamo	protestant		Protestant	illitrate	No formal educ	married	Married	-2.3250067	the poorest	low pyhsical activity(<600 METminute/week)	>=5_serving	1-4 time per year	coffee only	No	no	no	mild mental stress	no	no	yes	Noraml	97	64.3333333333333	No	No	No
133	Rural	04 Sep 09	13may2017	female	55-64	gammo		Gamo	others	Trad_religion	Other	illitrate	No formal educ	married	Married	-2.5433507	the poorest	high pysical activity (>=3000 METminute/week)	>=5_serving	1-4 time per year	donot consumed	Yes	no	no	moderate mental stress	no	no	yes	Noraml	97	61.6666666666667	No	No	No
134	Rural	05 Sep 09	14may2017	female	45-54	gammo		Gamo	protestant		Protestant	illitrate	No formal educ	married	Married	-2.4455125	the poorest	high pysical activity (>=3000 METminute/week)	<5_seving	1-4 time per year	coffee only	No	no	no	mild mental stress	no	no	yes	Noraml	97	71	No	No	No
135	Urban	13 Sep 09	22may2017	male	55-64	gammo		Gamo	protestant		Protestant	1-8	primary school	married	Married	1.4135053	4th quantile	high pysical activity (>=3000 METminute/week)	<5_seving	1-3 times per month	coffee and tea	No	no	no	mild mental stress	no	no	no	Noraml	97	62.3333333333333	No	No	No
136	Rural	20 Sep 09	29may2017	male	35-44	gammo		Gamo	Ortodox		Orthodox	1-8	primary school	married	Married	1.9587169	4th quantile	high pysical activity (>=3000 METminute/week)	<5_seving	1-4 time per year	coffee and tea	No	no	no	mild mental stress	no	no	no	Under Wt	97	62	No	No	No
137	Rural	01 Oct 09	09jun2017	female	45-54	gammo		Gamo	protestant		Protestant	illitrate	No formal educ	widowed	Unmarried	1.0236427	4th quantile	high pysical activity (>=3000 METminute/week)	<5_seving	1-4 time per year	coffee and tea	No	no	no	mild mental stress	no	no	no	Under Wt	97	64.3333333333333	No	No	No
138	Rural	20 Aug 09	28apr2017	male	45-54	gammo		Gamo	others	Trad_religion	Other	illitrate	No formal educ	married	Married	-1.2085006	middle quantile	high pysical activity (>=3000 METminute/week)	>=5_serving	1-4 time per year	donot consumed	Yes	no	no	mild mental stress	no	no	yes	Noraml	97	66.3333333333333	No	No	No
139	Rural	01 Oct 09	09jun2017	female	25-34	gammo		Gamo	Ortodox		Orthodox	1-8	primary school	married	Married	2.7963557	the richest	high pysical activity (>=3000 METminute/week)	<5_seving	1-3 times per month	donot consumed	No	yes	no	mild mental stress	no	no	no	Noraml	97.3333333333333	63.6666666666667	No	No	No
140	Rural	04 Sep 09	13may2017	male	45-54	gammo		Gamo	Ortodox		Orthodox	illitrate	No formal educ	married	Married	-3.3072042	the poorest	high pysical activity (>=3000 METminute/week)	>=5_serving	1-4 time per year	donot consumed	Yes	no	no	moderate mental stress	no	no	no	Noraml	97.3333333333333	65.3333333333333	No	No	No
141	Rural	02 Sep 09	11may2017	male	35-44	gammo		Gamo	protestant		Protestant	read&write	No formal educ	married	Married	-3.0020747	the poorest	high pysical activity (>=3000 METminute/week)	<5_seving	1-4 time per year	coffee and tea	No	no	no	mild mental stress	no	no	no	Noraml	97.3333333333333	60.3333333333333	No	No	No
142	Urban	13 Sep 09	22may2017	male	45-54	gammo		Gamo	protestant		Protestant	1-8	primary school	married	Married	2.6630096	the richest	low pyhsical activity(<600 METminute/week)	<5_seving	1-4 time per year	both coffee and coffee leaf tea	No	no	no	moderate mental stress	no	no	no	Noraml	97.3333333333333	66.3333333333333	No	No	No
143	Urban	12 Sep 09	21may2017	male	25-34	gammo		Gamo	protestant		Protestant	1-8	primary school	married	Married	2.6958985	the richest	high pysical activity (>=3000 METminute/week)	>=5_serving	1-4 time per year	coffee and tea	No	no	no	mild mental stress	no	no	no	Noraml	97.3333333333333	64.6666666666667	No	No	No
144	Rural	20 Aug 09	28apr2017	male	35-44	gammo		Gamo	Ortodox		Orthodox	illitrate	No formal educ	married	Married	-1.5988451	2nd quantile	high pysical activity (>=3000 METminute/week)	>=5_serving	1-4 time per year	donot consumed	No	yes	no	mild mental stress	no	no	no	Noraml	97.3333333333333	64.3333333333333	No	No	No
145	Rural	01 Oct 09	09jun2017	male	25-34	gammo		Gamo	protestant		Protestant	1-8	primary school	married	Married	0.91365945	4th quantile	high pysical activity (>=3000 METminute/week)	<5_seving	1-4 time per year	coffee and tea	No	yes	no	moderate mental stress	no	no	no	Under Wt	97.3333333333333	61	No	No	No
146	Rural	02 Sep 09	11may2017	male	55-64	gammo		Gamo	protestant		Protestant	illitrate	No formal educ	married	Married	-2.0548003	2nd quantile	high pysical activity (>=3000 METminute/week)	>=5_serving	1-4 time per year	coffee and tea	No	no	no	mild mental stress	no	no	yes	Noraml	97.6666666666667	68.6666666666667	No	No	No
147	Rural	17 Aug 09	25apr2017	female	25-34	gammo		Gamo	protestant		Protestant	1-8	primary school	married	Married	-1.4895447	2nd quantile	high pysical activity (>=3000 METminute/week)	>=5_serving	1-3 times per month	coffee and tea	No	no	no	moderate mental stress	no	no	yes	Noraml	97.6666666666667	66	No	No	No
148	Urban	18 Sep 09	27may2017	female	55-64	gammo		Gamo	protestant		Protestant	illitrate	No formal educ	widowed	Unmarried	1.3558167	4th quantile	low pyhsical activity(<600 METminute/week)	<5_seving	never	coffee and tea	Yes	no	no	mild mental stress	no	no	yes	Noraml	97.6666666666667	64.3333333333333	No	No	No
149	Urban	19 Sep 09	28may2017	female	25-34	wolayita		Other	protestant		Protestant	1-8	primary school	married	Married	4.775805	the richest	high pysical activity (>=3000 METminute/week)	<5_seving	1-3 times per month	coffee and tea	No	no	no	mild mental stress	no	no	no	Noraml	97.6666666666667	61.6666666666667	No	No	No
150	Rural	27 Aug 09	05may2017	female	45-54	gammo		Gamo	Ortodox		Orthodox	illitrate	No formal educ	married	Married	-2.0903842	2nd quantile	low pyhsical activity(<600 METminute/week)	>=5_serving	1-4 time per year	coffee and tea	Yes	no	no	moderate mental stress	no	no	yes	Noraml	97.6666666666667	61.6666666666667	No	No	No
151	Urban	17 Sep 09	26may2017	male	45-54	gammo		Gamo	Ortodox		Orthodox	illitrate	No formal educ	married	Married	0.071430303	middle quantile	high pysical activity (>=3000 METminute/week)	>=5_serving	never	coffee and tea	Yes	no	no	mild mental stress	no	no	no	Noraml	97.6666666666667	57	No	No	No
152	Rural	27 Aug 09	05may2017	male	35-44	gammo		Gamo	protestant		Protestant	illitrate	No formal educ	married	Married	-2.0044417	2nd quantile	low pyhsical activity(<600 METminute/week)	>=5_serving	1-4 time per year	coffee and tea	No	no	no	mild mental stress	no	no	no	Noraml	97.6666666666667	59	No	No	No
153	Rural	01 Oct 09	09jun2017	female	25-34	gammo		Gamo	protestant		Protestant	illitrate	No formal educ	married	Married	3.5867009	the richest	low pyhsical activity(<600 METminute/week)	>=5_serving	1-3 times per month	coffee and tea	No	no	no	sever mental stress	no	no	yes	Noraml	97.6666666666667	63	No	No	No
154	Rural	21 Sep 09	30may2017	female	25-34	gammo		Gamo	protestant		Protestant	illitrate	No formal educ	married	Married	1.1531074	4th quantile	high pysical activity (>=3000 METminute/week)	>=5_serving	1-4 time per year	coffee and tea	No	no	no	mild mental stress	no	no	no	Noraml	97.6666666666667	61	No	No	No
155	Rural	02 Sep 09	11may2017	female	55-64	gammo		Gamo	others	Trad_religion	Other	illitrate	No formal educ	married	Married	-2.531455	the poorest	high pysical activity (>=3000 METminute/week)	<5_seving	1-4 time per year	coffee only	Yes	no	no	mild mental stress	no	no	no	Under Wt	97.6666666666667	63.3333333333333	No	No	No
156	Rural	25 Aug 09	03may2017	male	25-34	gammo		Gamo	protestant		Protestant	read&write	No formal educ	married	Married	-1.820896	2nd quantile	low pyhsical activity(<600 METminute/week)	<5_seving	1-4 time per year	coffee and tea	No	no	no	mild mental stress	no	no	no	Noraml	97.6666666666667	62.3333333333333	No	No	No
157	Rural	02 Oct 09	10jun2017	female	45-54	wolayita		Other	protestant		Protestant	1-8	primary school	married	Married	1.4906019	4th quantile	low pyhsical activity(<600 METminute/week)	<5_seving	1-4 time per year	coffee and tea	No	no	no	mild mental stress	no	no	yes	Under Wt	97.6666666666667	64.6666666666667	No	No	No
158	Rural	24 Aug 09	02may2017	female	35-44	gammo		Gamo	protestant		Protestant	illitrate	No formal educ	married	Married	-0.95211363	middle quantile	low pyhsical activity(<600 METminute/week)	<5_seving	1-4 time per year	coffee and tea	No	no	no	mild mental stress	no	no	yes	Noraml	98	67	No	No	No
159	Rural	27 Sep 09	05jun2017	female	25-34	wolayita		Other	protestant		Protestant	1-8	primary school	married	Married	0.94360596	4th quantile	high pysical activity (>=3000 METminute/week)	>=5_serving	1-4 time per year	coffee and tea	No	no	no	mild mental stress	yes	yes	yes	Noraml	98	53.6666666666667	No	No	Yes
160	Rural	05 Sep 09	14may2017	male	55-64	gammo		Gamo	protestant		Protestant	illitrate	No formal educ	married	Married	-1.5590066	2nd quantile	high pysical activity (>=3000 METminute/week)	<5_seving	1-4 time per year	coffee and tea	No	no	no	mild mental stress	no	no	no	Noraml	98	64.6666666666667	No	No	No
161	Rural	12 Sep 09	21may2017	male	25-34	zeyise		Zeyse	protestant		Protestant	1-8	primary school	unmarried	Unmarried	-2.7898743	the poorest	high pysical activity (>=3000 METminute/week)	<5_seving	1-3 times per month	coffee and tea	No	no	no	mild mental stress	no	no	no	Over Wt	98	74	No	No	No
162	Rural	17 Aug 09	25apr2017	male	45-54	gammo		Gamo	protestant		Protestant	read&write	No formal educ	married	Married	-1.9807534	2nd quantile	high pysical activity (>=3000 METminute/week)	>=5_serving	1-4 time per year	coffee and tea	No	no	no	moderate mental stress	no	no	no	Noraml	98.3333333333333	78	No	No	No
163	Rural	26 Aug 09	04may2017	female	25-34	gammo		Gamo	protestant		Protestant	illitrate	No formal educ	married	Married	-2.3440793	the poorest	high pysical activity (>=3000 METminute/week)	>=5_serving	1-4 time per year	coffee and tea	No	no	no	mild mental stress	no	no	yes	Over Wt	98.3333333333333	67	No	No	No
164	Rural	04 Oct 09	12jun2017	male	45-54	wolayita		Other	protestant		Protestant	illitrate	No formal educ	married	Married	0.73498768	4th quantile	low pyhsical activity(<600 METminute/week)	>=5_serving	1-3 times per month	coffee and tea	No	no	no	moderate mental stress	no	no	no	Noraml	98.3333333333333	57.3333333333333	No	No	No
165	Rural	22 Aug 09	30apr2017	male	55-64	gammo		Gamo	Ortodox		Orthodox	illitrate	No formal educ	married	Married	-2.5254202	the poorest	high pysical activity (>=3000 METminute/week)	>=5_serving	1-4 time per year	coffee and tea	No	no	no	moderate mental stress	no	no	no	Noraml	98.3333333333333	58	No	No	No
166	Rural	21 Aug 09	29apr2017	male	45-54	gammo		Gamo	Ortodox		Orthodox	read&write	No formal educ	married	Married	-1.5036207	2nd quantile	low pyhsical activity(<600 METminute/week)	<5_seving	1-4 time per year	donot consumed	No	yes	no	moderate mental stress	no	no	no	Noraml	98.3333333333333	68.6666666666667	No	No	No
167	Rural	14 Sep 09	23may2017	female	45-54	zeyise		Zeyse	Ortodox		Orthodox	1-8	primary school	separated	Unmarried	2.1483293	4th quantile	high pysical activity (>=3000 METminute/week)	>=5_serving	1-4 time per year	coffee and tea	No	no	no	mild mental stress	no	no	yes	Noraml	98.3333333333333	70	No	No	No
168	Rural	28 Sep 09	06jun2017	female	25-34	gammo		Gamo	protestant		Protestant	1-8	primary school	married	Married	4.227901	the richest	low pyhsical activity(<600 METminute/week)	>=5_serving	1-4 time per year	coffee and tea	No	no	no	mild mental stress	no	no	no	Over Wt	98.3333333333333	65.3333333333333	No	No	No
169	Urban	10 Sep 09	19may2017	female	55-64	gammo		Gamo	protestant		Protestant	illitrate	No formal educ	married	Married	0.018279508	middle quantile	low pyhsical activity(<600 METminute/week)	<5_seving	1-4 time per year	coffee and tea	No	no	no	mild mental stress	yes	yes	yes	Over Wt	98.3333333333333	66.6666666666667	No	No	Yes
170	Rural	04 Sep 09	13may2017	male	35-44	gammo		Gamo	Ortodox		Orthodox	illitrate	No formal educ	married	Married	-2.5141854	the poorest	high pysical activity (>=3000 METminute/week)	>=5_serving	never	donot consumed	No	no	no	mild mental stress	no	no	no	Noraml	98.3333333333333	57	No	No	No
171	Rural	03 Sep 09	12may2017	female	35-44	gammo		Gamo	protestant		Protestant	illitrate	No formal educ	married	Married	-2.531455	the poorest	low pyhsical activity(<600 METminute/week)	<5_seving	1-4 time per year	coffee and tea	No	no	no	mild mental stress	no	no	yes	Under Wt	98.3333333333333	64.3333333333333	No	No	No
172	Urban	15 Sep 09	24may2017	female	45-54	gammo		Gamo	Ortodox		Orthodox	illitrate	No formal educ	married	Married	2.0349123	4th quantile	high pysical activity (>=3000 METminute/week)	>=5_serving	never	coffee and tea	No	no	no	mild mental stress	no	no	yes	Noraml	98.6666666666667	59	No	No	No
173	Rural	02 Oct 09	10jun2017	male	45-54	gammo		Gamo	others	Trad_religion	Other	1-8	primary school	married	Married	-0.041365735	middle quantile	low pyhsical activity(<600 METminute/week)	<5_seving	1-4 time per year	coffee and tea	Yes	yes	no	mild mental stress	no	no	no	Under Wt	98.6666666666667	62.3333333333333	No	No	No
174	Rural	28 Aug 09	06may2017	male	55-64	gammo		Gamo	protestant		Protestant	illitrate	No formal educ	married	Married	-0.77896571	middle quantile	high pysical activity (>=3000 METminute/week)	>=5_serving	1-3 times per month	coffee and tea	No	no	no	mild mental stress	no	no	no	Noraml	98.6666666666667	60	No	No	No
175	Rural	28 Aug 09	06may2017	female	35-44	gammo		Gamo	protestant		Protestant	illitrate	No formal educ	married	Married	-2.9671519	the poorest	high pysical activity (>=3000 METminute/week)	>=5_serving	1-4 time per year	coffee and tea	No	no	no	moderate mental stress	no	no	yes	Noraml	98.6666666666667	54.6666666666667	No	No	No
176	Urban	24 Sep 09	02jun2017	female	25-34	gammo		Gamo	protestant		Protestant	1-8	primary school	married	Married	0.3821862	middle quantile	high pysical activity (>=3000 METminute/week)	>=5_serving	1-4 time per year	coffee and tea	No	no	no	mild mental stress	no	no	yes	Noraml	98.6666666666667	71.6666666666667	No	No	No
177	Rural	03 Oct 09	11jun2017	male	45-54	gammo		Gamo	protestant		Protestant	1-8	primary school	married	Married	0.9727307	4th quantile	high pysical activity (>=3000 METminute/week)	<5_seving	1-4 time per year	donot consumed	Yes	no	no	mild mental stress	no	no	no	Noraml	98.6666666666667	65.3333333333333	No	No	No
178	Rural	21 Sep 09	30may2017	male	25-34	zeyise		Zeyse	protestant		Protestant	1-8	primary school	married	Married	0.1663449	middle quantile	high pysical activity (>=3000 METminute/week)	>=5_serving	1-4 time per year	coffee and tea	No	yes	no	mild mental stress	no	no	no	Noraml	98.6666666666667	59.6666666666667	No	No	No
179	Rural	01 Oct 09	09jun2017	female	45-54	gammo		Gamo	protestant		Protestant	illitrate	No formal educ	married	Married	1.2428055	4th quantile	moderate physical activity (600-3000 METminute/week)	<5_seving	1-4 time per year	coffee and tea	No	no	no	mild mental stress	no	no	yes	Noraml	99	69.3333333333333	No	No	No
180	Rural	18 Aug 09	26apr2017	female	45-54	gammo		Gamo	protestant		Protestant	illitrate	No formal educ	married	Married	-3.4379029	the poorest	moderate physical activity (600-3000 METminute/week)	<5_seving	1-4 time per year	coffee and tea	No	no	no	mild mental stress	no	no	no	Noraml	99	63	No	No	No
181	Rural	26 Aug 09	04may2017	male	25-34	gammo		Gamo	others	Trad_religion	Other	illitrate	No formal educ	married	Married	-2.8693135	the poorest	high pysical activity (>=3000 METminute/week)	>=5_serving	1-4 time per year	coffee and tea	Yes	no	no	mild mental stress	no	no	no	Under Wt	99	65.3333333333333	No	No	No
182	Rural	27 Aug 09	05may2017	female	55-64	gammo		Gamo	Ortodox		Orthodox	illitrate	No formal educ	married	Married	-0.57580501	middle quantile	high pysical activity (>=3000 METminute/week)	>=5_serving	1-4 time per year	coffee and tea	Yes	yes	no	mild mental stress	no	no	yes	Under Wt	99	56	No	No	No
183	Rural	26 Aug 09	04may2017	male	45-54	gammo		Gamo	Ortodox		Orthodox	1-8	primary school	married	Married	-0.3471022	middle quantile	high pysical activity (>=3000 METminute/week)	>=5_serving	never	coffee and tea	Yes	no	no	mild mental stress	no	no	no	Under Wt	99	63.6666666666667	No	No	No
184	Rural	05 Sep 09	14may2017	male	45-54	gammo		Gamo	protestant		Protestant	read&write	No formal educ	married	Married	-2.4275818	the poorest	high pysical activity (>=3000 METminute/week)	>=5_serving	1-4 time per year	donot consumed	No	no	no	mild mental stress	no	no	no	Noraml	99	65.6666666666667	No	No	No
185	Rural	24 Sep 09	02jun2017	female	45-54	0ther	Oromo	Other	Muslim		Other	9-12	secondary and above	widowed	Unmarried	4.3547463	the richest	moderate physical activity (600-3000 METminute/week)	<5_seving	1-3 times per month	coffee only	No	no	no	mild mental stress	no	no	yes	Over Wt	99	62.3333333333333	No	No	No
186	Rural	03 Sep 09	12may2017	female	35-44	gammo		Gamo	protestant		Protestant	illitrate	No formal educ	married	Married	-2.0989881	2nd quantile	high pysical activity (>=3000 METminute/week)	>=5_serving	1-4 time per year	coffee and tea	No	no	no	sever mental stress	no	no	yes	Noraml	99	67.6666666666667	No	No	No
187	Rural	02 Sep 09	11may2017	female	45-54	gammo		Gamo	protestant		Protestant	illitrate	No formal educ	married	Married	-2.8696733	the poorest	high pysical activity (>=3000 METminute/week)	>=5_serving	1-4 time per year	coffee and tea	No	no	no	mild mental stress	no	no	yes	Under Wt	99	60.6666666666667	No	No	No
188	Rural	22 Sep 09	31may2017	female	45-54	amhara		Other	Ortodox		Orthodox	1-8	primary school	married	Married	1.3176395	4th quantile	high pysical activity (>=3000 METminute/week)	>=5_serving	never	both coffee and coffee leaf tea	No	yes	no	mild mental stress	no	no	yes	Noraml	99	67	No	No	No
189	Rural	23 Sep 09	01jun2017	male	45-54	zeyise		Zeyse	protestant		Protestant	illitrate	No formal educ	married	Married	-2.6690087	the poorest	low pyhsical activity(<600 METminute/week)	<5_seving	never	coffee and tea	No	no	no	mild mental stress	no	no	no	Noraml	99.3333333333333	63.3333333333333	No	No	No
190	Rural	19 Aug 09	27apr2017	male	25-34	gammo		Gamo	protestant		Protestant	read&write	No formal educ	married	Married	-0.20064668	middle quantile	high pysical activity (>=3000 METminute/week)	>=5_serving	1-4 time per year	coffee and tea	No	no	no	mild mental stress	no	no	no	Noraml	99.3333333333333	61.6666666666667	No	No	No
191	Rural	16 Sep 09	25may2017	male	25-34	zeyise		Zeyse	protestant		Protestant	read&write	No formal educ	married	Married	0.17968024	middle quantile	high pysical activity (>=3000 METminute/week)	<5_seving	1-4 times per week	coffee and tea	No	no	no	mild mental stress	no	no	no	Noraml	99.3333333333333	73	No	No	No
192	Rural	21 Aug 09	29apr2017	male	35-44	gammo		Gamo	protestant		Protestant	9-12	secondary and above	married	Married	1.0594404	4th quantile	low pyhsical activity(<600 METminute/week)	<5_seving	1-4 time per year	donot consumed	No	no	no	mild mental stress	no	no	no	Noraml	99.3333333333333	56.3333333333333	No	No	No
193	Rural	23 Sep 09	01jun2017	female	55-64	amhara		Other	Ortodox		Orthodox	illitrate	No formal educ	married	Married	-0.27264592	middle quantile	high pysical activity (>=3000 METminute/week)	>=5_serving	1-4 time per year	coffee and tea	No	no	no	mild mental stress	no	no	yes	Under Wt	99.3333333333333	60.3333333333333	No	No	No
194	Rural	20 Aug 09	28apr2017	female	35-44	gammo		Gamo	protestant		Protestant	illitrate	No formal educ	married	Married	-2.9042366	the poorest	low pyhsical activity(<600 METminute/week)	>=5_serving	1-4 time per year	coffee and tea	No	no	no	mild mental stress	no	no	yes	Noraml	99.3333333333333	57	No	No	No
195	Rural	02 Sep 09	11may2017	male	25-34	gammo		Gamo	Ortodox		Orthodox	illitrate	No formal educ	married	Married	-1.3621525	middle quantile	high pysical activity (>=3000 METminute/week)	>=5_serving	1-4 time per year	coffee and tea	No	yes	no	mild mental stress	no	no	no	Noraml	99.3333333333333	60.3333333333333	No	No	No
196	Urban	18 Sep 09	27may2017	female	35-44	gammo		Gamo	protestant		Protestant	1-8	primary school	widowed	Unmarried	1.8171675	4th quantile	high pysical activity (>=3000 METminute/week)	<5_seving	1-4 time per year	coffee and tea	No	no	no	mild mental stress	no	no	yes	Noraml	99.3333333333333	72	No	No	No
197	Rural	03 Oct 09	11jun2017	male	45-54	gammo		Gamo	protestant		Protestant	9-12	secondary and above	married	Married	1.6145592	4th quantile	high pysical activity (>=3000 METminute/week)	<5_seving	1-4 time per year	donot consumed	No	no	no	mild mental stress	no	no	no	Under Wt	99.3333333333333	70	No	No	No
198	Rural	09 Oct 09	17jun2017	female	55-64	gammo		Gamo	protestant		Protestant	illitrate	No formal educ	married	Married	1.2061658	4th quantile	low pyhsical activity(<600 METminute/week)	>=5_serving	1-4 time per year	coffee and tea	No	no	no	moderate mental stress	no	no	yes	Noraml	99.6666666666667	62.3333333333333	No	No	No
199	Urban	17 Sep 09	26may2017	male	25-34	gammo		Gamo	protestant		Protestant	1-8	primary school	married	Married	-0.72966564	middle quantile	moderate physical activity (600-3000 METminute/week)	<5_seving	1-4 time per year	coffee and tea	No	no	no	mild mental stress	no	no	no	Noraml	99.6666666666667	70.6666666666667	No	No	No
200	Rural	04 Oct 09	12jun2017	male	35-44	wolayita		Other	protestant		Protestant	1-8	primary school	married	Married	2.6369493	the richest	high pysical activity (>=3000 METminute/week)	>=5_serving	1-3 times per month	coffee and tea	No	no	no	mild mental stress	no	no	no	Noraml	99.6666666666667	67.6666666666667	No	No	No
201	Rural	25 Sep 09	03jun2017	female	25-34	gammo		Gamo	protestant		Protestant	1-8	primary school	married	Married	1.2544147	4th quantile	high pysical activity (>=3000 METminute/week)	<5_seving	1-4 times per week	coffee only	No	no	no	mild mental stress	no	no	no	Noraml	99.6666666666667	60.3333333333333	No	No	No
202	Urban	15 Sep 09	24may2017	female	55-64	gammo		Gamo	protestant		Protestant	illitrate	No formal educ	widowed	Unmarried	0.3033514	middle quantile	low pyhsical activity(<600 METminute/week)	<5_seving	1-4 time per year	coffee and tea	No	no	no	moderate mental stress	no	no	no	Noraml	99.6666666666667	59.6666666666667	No	No	No
203	Rural	25 Aug 09	03may2017	female	55-64	gammo		Gamo	others	Trad_religion	Other	illitrate	No formal educ	married	Married	-2.3376989	the poorest	moderate physical activity (600-3000 METminute/week)	<5_seving	1-4 time per year	coffee and tea	No	no	no	mild mental stress	no	no	no	Noraml	99.6666666666667	70	No	No	No
204	Rural	10 Sep 09	19may2017	female	35-44	goffa		Other	protestant		Protestant	1-8	primary school	married	Married	3.6301916	the richest	high pysical activity (>=3000 METminute/week)	>=5_serving	1-4 time per year	coffee and tea	No	no	no	moderate mental stress	no	no	yes	Noraml	99.6666666666667	60.6666666666667	No	No	No
205	Rural	03 Sep 09	12may2017	female	45-54	gammo		Gamo	protestant		Protestant	illitrate	No formal educ	married	Married	-2.3558664	the poorest	high pysical activity (>=3000 METminute/week)	>=5_serving	1-4 time per year	coffee and tea	No	no	no	mild mental stress	no	no	no	Noraml	99.6666666666667	60	No	No	No
206	Rural	14 Sep 09	23may2017	female	25-34	gammo		Gamo	protestant		Protestant	illitrate	No formal educ	married	Married	1.4950223	4th quantile	high pysical activity (>=3000 METminute/week)	<5_seving	1-4 time per year	donot consumed	No	yes	no	mild mental stress	no	no	yes	Noraml	100	64	No	No	No
207	Rural	27 Aug 09	05may2017	male	55-64	gammo		Gamo	protestant		Protestant	1-8	primary school	married	Married	-1.518226	2nd quantile	high pysical activity (>=3000 METminute/week)	>=5_serving	1-4 time per year	coffee and tea	No	no	no	sever mental stress	no	no	no	Noraml	100	67	No	No	No
208	Urban	19 Sep 09	28may2017	female	25-34	gammo		Gamo	Ortodox		Orthodox	illitrate	No formal educ	separated	Unmarried	0.84208393	4th quantile	low pyhsical activity(<600 METminute/week)	<5_seving	never	coffee and tea	No	no	no	mild mental stress	no	no	yes	Over Wt	100	56	No	No	No
209	Urban	15 Sep 09	24may2017	female	25-34	wolayita		Other	protestant		Protestant	illitrate	No formal educ	unmarried	Unmarried	1.7820295	4th quantile	moderate physical activity (600-3000 METminute/week)	<5_seving	1-4 time per year	coffee and tea	No	no	no	mild mental stress	no	no	no	Noraml	100	63.3333333333333	No	No	No
210	Urban	27 Sep 09	05jun2017	female	25-34	gammo		Gamo	protestant		Protestant	9-12	secondary and above	married	Married	3.5566227	the richest	high pysical activity (>=3000 METminute/week)	>=5_serving	1-4 time per year	coffee and tea	No	no	no	mild mental stress	no	no	yes	Noraml	100	73	No	No	No
211	Rural	13 Sep 09	22may2017	female	45-54	zeyise		Zeyse	protestant		Protestant	illitrate	No formal educ	married	Married	-1.5058711	2nd quantile	high pysical activity (>=3000 METminute/week)	>=5_serving	never	coffee and tea	No	no	no	moderate mental stress	no	no	yes	Noraml	100	67.3333333333333	No	No	No
212	Rural	30 Aug 09	08may2017	female	55-64	gammo		Gamo	protestant		Protestant	illitrate	No formal educ	married	Married	-2.916492	the poorest	low pyhsical activity(<600 METminute/week)	>=5_serving	1-4 time per year	coffee and tea	No	no	no	mild mental stress	no	no	yes	Noraml	100	64	No	No	No
213	Rural	04 Sep 09	13may2017	female	25-34	gammo		Gamo	protestant		Protestant	illitrate	No formal educ	married	Married	-0.68497086	middle quantile	high pysical activity (>=3000 METminute/week)	>=5_serving	1-4 time per year	coffee only	No	no	no	mild mental stress	no	no	no	Noraml	100	62.3333333333333	No	No	No
214	Rural	23 Aug 09	01may2017	female	55-64	gammo		Gamo	Ortodox		Orthodox	illitrate	No formal educ	married	Married	-3.4029799	the poorest	high pysical activity (>=3000 METminute/week)	>=5_serving	1-4 time per year	coffee and tea	Yes	no	no	mild mental stress	no	no	yes	Under Wt	100	54.3333333333333	No	No	No
215	Rural	21 Aug 09	29apr2017	female	35-44	gammo		Gamo	Ortodox		Orthodox	illitrate	No formal educ	married	Married	-2.0666959	2nd quantile	high pysical activity (>=3000 METminute/week)	>=5_serving	1-4 time per year	donot consumed	No	yes	no	mild mental stress	no	no	yes	Noraml	100	71.6666666666667	No	No	No
216	Rural	18 Aug 09	26apr2017	female	45-54	gammo		Gamo	Ortodox		Orthodox	illitrate	No formal educ	married	Married	-2.2914929	the poorest	high pysical activity (>=3000 METminute/week)	<5_seving	1-4 time per year	coffee and tea	No	yes	no	mild mental stress	no	no	yes	Noraml	100	71.3333333333333	No	No	No
217	Rural	15 Aug 09	23apr2017	female	55-64	gammo		Gamo	protestant		Protestant	illitrate	No formal educ	widowed	Unmarried	-2.1908488	the poorest	moderate physical activity (600-3000 METminute/week)	>=5_serving	1-4 time per year	coffee and tea	No	no	no	mild mental stress	no	no	yes	Noraml	100	66.6666666666667	No	No	No
218	Rural	18 Aug 09	26apr2017	male	55-64	gammo		Gamo	Ortodox		Orthodox	illitrate	No formal educ	married	Married	-2.4458723	the poorest	high pysical activity (>=3000 METminute/week)	>=5_serving	1-4 time per year	coffee and tea	Yes	no	no	moderate mental stress	no	no	no	Noraml	100.333333333333	64.6666666666667	No	No	No
219	Rural	27 Aug 09	05may2017	female	25-34	gammo		Gamo	protestant		Protestant	illitrate	No formal educ	married	Married	-2.9901791	the poorest	low pyhsical activity(<600 METminute/week)	<5_seving	1-4 time per year	donot consumed	No	no	no	mild mental stress	no	no	yes	Noraml	100.333333333333	66.3333333333333	No	No	No
220	Urban	17 Sep 09	26may2017	female	25-34	wolayita		Other	protestant		Protestant	1-8	primary school	married	Married	2.6688592	the richest	low pyhsical activity(<600 METminute/week)	<5_seving	1-4 time per year	coffee and tea	No	no	no	mild mental stress	no	no	no	Noraml	100.333333333333	70.3333333333333	No	No	No
221	Rural	01 Sep 09	10may2017	male	45-54	gammo		Gamo	protestant		Protestant	illitrate	No formal educ	married	Married	-2.5135243	the poorest	high pysical activity (>=3000 METminute/week)	>=5_serving	1-4 time per year	coffee and tea	No	no	no	moderate mental stress	no	no	no	Noraml	100.333333333333	62.3333333333333	No	No	No
222	Urban	21 Sep 09	30may2017	male	25-34	gammo		Gamo	protestant		Protestant	1-8	primary school	married	Married	3.251924	the richest	high pysical activity (>=3000 METminute/week)	>=5_serving	1-4 time per year	coffee and tea	No	no	no	moderate mental stress	no	no	no	Noraml	100.333333333333	68	No	No	No
223	Rural	24 Sep 09	02jun2017	female	25-34	zeyise		Zeyse	protestant		Protestant	9-12	secondary and above	unmarried	Unmarried	-1.5543431	2nd quantile	low pyhsical activity(<600 METminute/week)	>=5_serving	1-3 times per month	coffee and tea	No	no	no	mild mental stress	no	no	yes	Under Wt	100.333333333333	68	No	No	No
224	Rural	28 Aug 09	06may2017	female	45-54	gammo		Gamo	protestant		Protestant	illitrate	No formal educ	married	Married	-1.9807534	2nd quantile	low pyhsical activity(<600 METminute/week)	>=5_serving	1-4 time per year	coffee and tea	No	no	no	moderate mental stress	no	no	yes	Noraml	100.333333333333	66.3333333333333	No	No	No
225	Rural	19 Sep 09	28may2017	female	25-34	zeyise		Zeyse	protestant		Protestant	illitrate	No formal educ	married	Married	-1.6283009	2nd quantile	high pysical activity (>=3000 METminute/week)	<5_seving	never	coffee and tea	No	no	no	mild mental stress	no	no	yes	Noraml	100.333333333333	74	No	No	No
226	Rural	21 Aug 09	29apr2017	female	25-34	gammo		Gamo	protestant		Protestant	illitrate	No formal educ	married	Married	-2.1022799	2nd quantile	high pysical activity (>=3000 METminute/week)	>=5_serving	1-4 time per year	donot consumed	No	no	no	moderate mental stress	no	no	no	Noraml	100.333333333333	66	No	No	No
227	Rural	27 Aug 09	05may2017	male	25-34	gammo		Gamo	protestant		Protestant	illitrate	No formal educ	married	Married	-1.588569	2nd quantile	high pysical activity (>=3000 METminute/week)	>=5_serving	1-4 time per year	coffee and tea	No	no	no	mild mental stress	no	no	no	Noraml	100.333333333333	63.3333333333333	No	No	No
228	Rural	18 Sep 09	27may2017	female	55-64	zeyise		Zeyse	protestant		Protestant	illitrate	No formal educ	widowed	Unmarried	-1.0424659	middle quantile	low pyhsical activity(<600 METminute/week)	>=5_serving	1-4 times per week	coffee and tea	No	no	no	mild mental stress	no	no	yes	Noraml	100.333333333333	56.6666666666667	No	No	No
229	Rural	26 Sep 09	04jun2017	male	35-44	gammo		Gamo	protestant		Protestant	1-8	primary school	married	Married	4.6992483	the richest	high pysical activity (>=3000 METminute/week)	>=5_serving	1-3 times per month	coffee and tea	No	no	no	mild mental stress	no	no	no	Noraml	100.333333333333	62.6666666666667	No	No	No
230	Rural	05 Sep 09	14may2017	female	45-54	gammo		Gamo	protestant		Protestant	illitrate	No formal educ	married	Married	-2.0548003	2nd quantile	high pysical activity (>=3000 METminute/week)	<5_seving	1-4 time per year	coffee and tea	No	no	no	mild mental stress	no	no	yes	Noraml	100.333333333333	63.6666666666667	No	No	No
231	Rural	20 Sep 09	29may2017	male	25-34	zeyise		Zeyse	protestant		Protestant	1-8	primary school	married	Married	-0.93019772	middle quantile	high pysical activity (>=3000 METminute/week)	<5_seving	never	coffee and tea	No	no	no	mild mental stress	no	no	no	Noraml	100.333333333333	65	No	No	No
232	Rural	26 Aug 09	04may2017	male	25-34	gammo		Gamo	protestant		Protestant	illitrate	No formal educ	married	Married	-2.3001862	the poorest	high pysical activity (>=3000 METminute/week)	>=5_serving	1-4 time per year	coffee only	No	no	no	mild mental stress	no	no	no	Noraml	100.666666666667	58	No	No	No
233	Rural	15 Sep 09	24may2017	female	55-64	0ther	Ganjule	Other	protestant		Protestant	illitrate	No formal educ	married	Married	2.3028171	the richest	low pyhsical activity(<600 METminute/week)	>=5_serving	1-4 time per year	both coffee and coffee leaf tea	No	no	no	mild mental stress	no	no	no	Over Wt	100.666666666667	69	No	No	No
234	Rural	22 Aug 09	30apr2017	male	55-64	gammo		Gamo	Ortodox		Orthodox	illitrate	No formal educ	unmarried	Unmarried	-2.7514462	the poorest	high pysical activity (>=3000 METminute/week)	>=5_serving	1-4 time per year	coffee and tea	Yes	no	no	mild mental stress	no	no	no	Noraml	100.666666666667	58.6666666666667	No	No	No
235	Rural	19 Sep 09	28may2017	male	35-44	zeyise		Zeyse	protestant		Protestant	illitrate	No formal educ	married	Married	-2.2278731	the poorest	high pysical activity (>=3000 METminute/week)	<5_seving	never	coffee and tea	No	no	no	moderate mental stress	no	no	no	Noraml	100.666666666667	63	No	No	No
236	Rural	30 Sep 09	08jun2017	female	35-44	zeyise		Zeyse	protestant		Protestant	illitrate	No formal educ	married	Married	-1.6157297	2nd quantile	high pysical activity (>=3000 METminute/week)	>=5_serving	1-4 time per year	coffee and tea	No	no	no	mild mental stress	no	no	yes	Over Wt	100.666666666667	64.6666666666667	No	No	No
237	Rural	03 Sep 09	12may2017	male	45-54	gammo		Gamo	protestant		Protestant	illitrate	No formal educ	married	Married	-2.0903842	2nd quantile	high pysical activity (>=3000 METminute/week)	<5_seving	1-4 time per year	donot consumed	No	no	no	mild mental stress	no	no	no	Noraml	100.666666666667	54.6666666666667	No	No	No
238	Urban	17 Sep 09	26may2017	male	35-44	gammo		Gamo	protestant		Protestant	illitrate	No formal educ	married	Married	2.0600848	4th quantile	high pysical activity (>=3000 METminute/week)	>=5_serving	1-4 time per year	coffee and tea	No	no	no	mild mental stress	no	no	no	Noraml	100.666666666667	74.6666666666667	No	No	No
239	Rural	30 Aug 09	08may2017	female	25-34	gammo		Gamo	protestant		Protestant	illitrate	No formal educ	married	Married	-2.0213394	2nd quantile	high pysical activity (>=3000 METminute/week)	>=5_serving	1-4 time per year	coffee and tea	No	no	no	mild mental stress	no	no	yes	Noraml	100.666666666667	65.6666666666667	No	No	No
240	Urban	11 Sep 09	20may2017	female	45-54	gammo		Gamo	protestant		Protestant	1-8	primary school	married	Married	1.4426749	4th quantile	low pyhsical activity(<600 METminute/week)	<5_seving	1-4 time per year	both coffee and coffee leaf tea	No	no	no	mild mental stress	no	no	no	Noraml	100.666666666667	60.3333333333333	No	No	No
241	Rural	15 Sep 09	24may2017	male	35-44	zeyise		Zeyse	protestant		Protestant	illitrate	No formal educ	married	Married	-1.5843592	2nd quantile	high pysical activity (>=3000 METminute/week)	>=5_serving	1-4 time per year	coffee and tea	No	no	no	mild mental stress	no	no	yes	Noraml	101	70.6666666666667	No	No	No
242	Rural	17 Aug 09	25apr2017	female	45-54	gammo		Gamo	Ortodox		Orthodox	illitrate	No formal educ	married	Married	-1.6967866	2nd quantile	moderate physical activity (600-3000 METminute/week)	<5_seving	1-4 times per week	coffee and tea	No	no	no	mild mental stress	no	no	yes	Noraml	101	66	No	No	No
243	Rural	27 Aug 09	05may2017	female	45-54	gammo		Gamo	protestant		Protestant	illitrate	No formal educ	married	Married	-1.527787	2nd quantile	low pyhsical activity(<600 METminute/week)	>=5_serving	never	coffee and tea	No	no	no	mild mental stress	no	no	yes	Noraml	101	71	No	No	No
244	Urban	21 Sep 09	30may2017	female	55-64	gammo		Gamo	protestant		Protestant	1-8	primary school	married	Married	0.43789747	middle quantile	high pysical activity (>=3000 METminute/week)	<5_seving	1-4 time per year	coffee and tea	No	no	no	sever mental stress	no	no	yes	Noraml	101	67.3333333333333	No	No	No
245	Rural	20 Sep 09	29may2017	male	25-34	gammo		Gamo	Ortodox		Orthodox	9-12	secondary and above	married	Married	2.3980656	the richest	high pysical activity (>=3000 METminute/week)	>=5_serving	1-4 time per year	donot consumed	No	yes	yes	mild mental stress	no	no	no	Noraml	101	65.6666666666667	No	No	No
246	Rural	19 Aug 09	27apr2017	female	35-44	gammo		Gamo	protestant		Protestant	illitrate	No formal educ	married	Married	-1.3916982	2nd quantile	high pysical activity (>=3000 METminute/week)	>=5_serving	1-4 time per year	coffee and tea	No	no	no	moderate mental stress	no	no	no	Under Wt	101	67.3333333333333	No	No	No
247	Rural	29 Sep 09	07jun2017	male	55-64	gammo		Gamo	protestant		Protestant	illitrate	No formal educ	married	Married	2.1915143	the richest	low pyhsical activity(<600 METminute/week)	>=5_serving	1-3 times per month	both coffee and coffee leaf tea	No	no	no	mild mental stress	no	no	no	Noraml	101	70	No	No	No
248	Rural	16 Aug 09	24apr2017	female	45-54	gammo		Gamo	Ortodox		Orthodox	illitrate	No formal educ	married	Married	-0.8356514	middle quantile	moderate physical activity (600-3000 METminute/week)	>=5_serving	1-4 time per year	coffee and tea	No	no	no	sever mental stress	no	no	yes	Noraml	101	65.6666666666667	No	No	No
249	Urban	12 Sep 09	21may2017	female	25-34	wolayita		Other	Ortodox		Orthodox	1-8	primary school	married	Married	3.5763271	the richest	high pysical activity (>=3000 METminute/week)	>=5_serving	1-4 time per year	coffee and tea	No	no	no	sever mental stress	no	no	yes	Noraml	101	68	No	No	No
250	Rural	27 Aug 09	05may2017	male	45-54	gammo		Gamo	Ortodox		Orthodox	illitrate	No formal educ	married	Married	-0.75723684	middle quantile	high pysical activity (>=3000 METminute/week)	>=5_serving	1-4 time per year	coffee and tea	Yes	no	no	moderate mental stress	no	no	no	Noraml	101	59.3333333333333	No	No	No
251	Rural	28 Aug 09	06may2017	male	35-44	gammo		Gamo	protestant		Protestant	illitrate	No formal educ	married	Married	-1.624153	2nd quantile	high pysical activity (>=3000 METminute/week)	>=5_serving	1-4 time per year	coffee and tea	No	no	no	mild mental stress	no	no	no	Noraml	101	54.6666666666667	No	No	No
252	Rural	06 Oct 09	14jun2017	female	25-34	gammo		Gamo	protestant		Protestant	illitrate	No formal educ	married	Married	1.4185908	4th quantile	low pyhsical activity(<600 METminute/week)	>=5_serving	1-3 times per month	coffee and tea	No	no	no	moderate mental stress	no	no	yes	Over Wt	101.333333333333	60.3333333333333	No	No	No
253	Rural	27 Aug 09	05may2017	female	35-44	gammo		Gamo	protestant		Protestant	illitrate	No formal educ	married	Married	-2.0689275	2nd quantile	low pyhsical activity(<600 METminute/week)	<5_seving	1-4 time per year	coffee and tea	No	no	no	moderate mental stress	no	no	yes	Noraml	101.333333333333	64	No	No	No
254	Rural	27 Aug 09	05may2017	female	35-44	gammo		Gamo	Ortodox		Orthodox	illitrate	No formal educ	married	Married	-1.7468264	2nd quantile	low pyhsical activity(<600 METminute/week)	>=5_serving	1-4 time per year	coffee and tea	Yes	no	no	mild mental stress	no	no	yes	Noraml	101.333333333333	64.3333333333333	No	No	No
255	Rural	04 Sep 09	13may2017	female	45-54	gammo		Gamo	protestant		Protestant	illitrate	No formal educ	married	Married	-1.9339347	2nd quantile	high pysical activity (>=3000 METminute/week)	<5_seving	1-4 time per year	coffee only	No	no	no	mild mental stress	no	no	no	Noraml	101.333333333333	60.6666666666667	No	No	No
256	Rural	28 Sep 09	06jun2017	male	55-64	gammo		Gamo	protestant		Protestant	illitrate	No formal educ	married	Married	2.5405843	the richest	high pysical activity (>=3000 METminute/week)	>=5_serving	never	coffee only	No	no	no	mild mental stress	no	no	no	Noraml	101.333333333333	81.6666666666667	No	No	No
257	Rural	18 Aug 09	26apr2017	female	55-64	gammo		Gamo	protestant		Protestant	illitrate	No formal educ	married	Married	-2.2793903	the poorest	high pysical activity (>=3000 METminute/week)	>=5_serving	1-4 time per year	coffee and tea	No	no	no	moderate mental stress	no	no	yes	Noraml	101.333333333333	65.6666666666667	No	No	No
258	Rural	22 Aug 09	30apr2017	female	45-54	gammo		Gamo	protestant		Protestant	illitrate	No formal educ	married	Married	0.11856062	middle quantile	low pyhsical activity(<600 METminute/week)	>=5_serving	1-4 time per year	coffee and tea	No	no	no	mild mental stress	no	no	yes	Noraml	101.333333333333	68.6666666666667	No	No	No
259	Rural	19 Sep 09	28may2017	female	45-54	gammo		Gamo	protestant		Protestant	illitrate	No formal educ	married	Married	2.5283792	the richest	high pysical activity (>=3000 METminute/week)	>=5_serving	1-4 time per year	coffee only	No	no	no	mild mental stress	no	no	yes	Noraml	101.333333333333	68.3333333333333	No	No	No
260	Rural	23 Aug 09	01may2017	female	25-34	gammo		Gamo	protestant		Protestant	illitrate	No formal educ	married	Married	-2.4574082	the poorest	moderate physical activity (600-3000 METminute/week)	>=5_serving	1-4 time per year	coffee and tea	No	no	no	moderate mental stress	no	no	yes	Noraml	101.333333333333	70.3333333333333	No	No	No
261	Rural	15 Aug 09	23apr2017	female	45-54	gammo		Gamo	protestant		Protestant	illitrate	No formal educ	married	Married	-1.5963346	2nd quantile	moderate physical activity (600-3000 METminute/week)	>=5_serving	1-4 time per year	coffee and tea	No	no	no	mild mental stress	no	no	yes	Noraml	101.333333333333	60	No	No	No
262	Rural	24 Sep 09	02jun2017	female	35-44	gammo		Gamo	protestant		Protestant	9-12	secondary and above	married	Married	2.5625937	the richest	low pyhsical activity(<600 METminute/week)	>=5_serving	1-3 times per month	coffee and tea	No	no	no	mild mental stress	no	no	yes	Noraml	101.333333333333	74.6666666666667	No	No	No
263	Rural	02 Oct 09	10jun2017	female	45-54	gammo		Gamo	Ortodox		Orthodox	1-8	primary school	married	Married	0.69281405	4th quantile	moderate physical activity (600-3000 METminute/week)	<5_seving	1-4 time per year	coffee and tea	No	no	no	moderate mental stress	no	no	yes	Noraml	101.666666666667	69.6666666666667	No	No	No
264	Rural	23 Aug 09	01may2017	male	45-54	zeyise		Zeyse	protestant		Protestant	illitrate	No formal educ	unmarried	Unmarried	-1.6010532	2nd quantile	low pyhsical activity(<600 METminute/week)	>=5_serving	1-4 time per year	coffee and tea	No	no	no	moderate mental stress	no	no	no	Noraml	101.666666666667	70.6666666666667	No	No	No
265	Rural	29 Sep 09	07jun2017	female	25-34	gammo		Gamo	protestant		Protestant	illitrate	No formal educ	married	Married	5.9982576	the richest	high pysical activity (>=3000 METminute/week)	<5_seving	1-4 time per year	coffee and tea	No	no	no	mild mental stress	no	no	yes	Noraml	101.666666666667	59.3333333333333	No	No	No
266	Rural	01 Oct 09	09jun2017	male	35-44	gammo		Gamo	protestant		Protestant	21+	secondary and above	unmarried	Unmarried	5.7510643	the richest	high pysical activity (>=3000 METminute/week)	<5_seving	1-3 times per month	coffee and tea	No	no	no	mild mental stress	no	no	no	Noraml	101.666666666667	58.6666666666667	No	No	No
267	Rural	05 Oct 09	13jun2017	female	55-64	gammo		Gamo	Ortodox		Orthodox	illitrate	No formal educ	widowed	Unmarried	1.0866789	4th quantile	moderate physical activity (600-3000 METminute/week)	<5_seving	never	coffee and tea	No	no	no	moderate mental stress	no	no	yes	Noraml	101.666666666667	58.3333333333333	No	No	No
268	Rural	21 Sep 09	30may2017	male	25-34	0ther	Konso	Other	Ortodox		Orthodox	1-8	primary school	married	Married	-0.59643215	middle quantile	high pysical activity (>=3000 METminute/week)	>=5_serving	1-4 time per year	coffee and tea	No	no	no	mild mental stress	no	no	no	Noraml	101.666666666667	69	No	No	No
269	Rural	24 Aug 09	02may2017	female	35-44	gammo		Gamo	Ortodox		Orthodox	illitrate	No formal educ	married	Married	-0.79223341	middle quantile	high pysical activity (>=3000 METminute/week)	>=5_serving	1-4 time per year	both coffee and coffee leaf tea	No	no	no	mild mental stress	no	no	no	Noraml	101.666666666667	73.6666666666667	No	No	No
270	Rural	10 Sep 09	19may2017	female	55-64	zeyise		Zeyse	protestant		Protestant	illitrate	No formal educ	widowed	Unmarried	-2.6569884	the poorest	low pyhsical activity(<600 METminute/week)	>=5_serving	1-4 time per year	coffee and tea	No	no	no	moderate mental stress	no	no	yes	Noraml	101.666666666667	63.6666666666667	No	No	No
271	Rural	16 Sep 09	25may2017	male	35-44	gammo		Gamo	protestant		Protestant	1-8	primary school	married	Married	1.6373595	4th quantile	high pysical activity (>=3000 METminute/week)	>=5_serving	1-4 time per year	coffee only	No	no	no	mild mental stress	no	no	no	Noraml	101.666666666667	45.3333333333333	No	No	No
272	Rural	02 Oct 09	10jun2017	female	25-34	wolayita		Other	protestant		Protestant	illitrate	No formal educ	unmarried	Unmarried	3.243413	the richest	high pysical activity (>=3000 METminute/week)	>=5_serving	1-4 time per year	coffee and tea	No	no	no	moderate mental stress	no	no	no	Noraml	101.666666666667	67	No	No	No
273	Urban	21 Sep 09	30may2017	female	25-34	gammo		Gamo	Ortodox		Orthodox	1-8	primary school	married	Married	0.084812105	middle quantile	moderate physical activity (600-3000 METminute/week)	>=5_serving	never	coffee and tea	No	no	no	mild mental stress	no	no	yes	Noraml	101.666666666667	73	No	No	No
274	Rural	21 Aug 09	29apr2017	female	25-34	gammo		Gamo	Ortodox		Orthodox	illitrate	No formal educ	married	Married	-0.19832623	middle quantile	high pysical activity (>=3000 METminute/week)	>=5_serving	1-4 time per year	coffee and tea	No	no	no	mild mental stress	no	no	yes	Noraml	101.666666666667	69	No	No	No
275	Rural	01 Sep 09	10may2017	male	45-54	gammo		Gamo	protestant		Protestant	illitrate	No formal educ	married	Married	-0.75723684	middle quantile	moderate physical activity (600-3000 METminute/week)	>=5_serving	1-4 time per year	coffee only	No	no	no	moderate mental stress	no	no	no	Under Wt	101.666666666667	75.3333333333333	No	No	No
276	Rural	28 Sep 09	06jun2017	female	55-64	gammo		Gamo	Ortodox		Orthodox	illitrate	No formal educ	married	Married	-0.10713518	middle quantile	moderate physical activity (600-3000 METminute/week)	>=5_serving	1-4 time per year	coffee and tea	No	no	no	mild mental stress	no	no	yes	Noraml	101.666666666667	57.6666666666667	No	No	No
277	Rural	27 Aug 09	05may2017	male	55-64	gammo		Gamo	protestant		Protestant	illitrate	No formal educ	married	Married	-2.4455125	the poorest	low pyhsical activity(<600 METminute/week)	>=5_serving	1-4 time per year	coffee and tea	No	no	no	mild mental stress	no	no	no	Under Wt	101.666666666667	62	No	No	No
278	Urban	24 Sep 09	02jun2017	female	35-44	gammo		Gamo	protestant		Protestant	1-8	primary school	married	Married	0.2307073	middle quantile	low pyhsical activity(<600 METminute/week)	>=5_serving	1-4 time per year	coffee and tea	No	no	no	moderate mental stress	no	no	yes	Noraml	101.666666666667	63.3333333333333	No	No	No
279	Rural	19 Sep 09	28may2017	female	25-34	zeyise		Zeyse	protestant		Protestant	illitrate	No formal educ	married	Married	-2.1313941	the poorest	moderate physical activity (600-3000 METminute/week)	>=5_serving	never	coffee and tea	No	no	no	mild mental stress	no	no	yes	Noraml	101.666666666667	68.6666666666667	No	No	No
280	Urban	14 Sep 09	23may2017	female	25-34	gammo		Gamo	protestant		Protestant	1-8	primary school	married	Married	0.8406381	4th quantile	low pyhsical activity(<600 METminute/week)	>=5_serving	never	donot consumed	No	no	no	mild mental stress	no	no	yes	Noraml	102	69.6666666666667	No	No	No
281	Rural	27 Aug 09	05may2017	male	45-54	gammo		Gamo	Ortodox		Orthodox	illitrate	No formal educ	married	Married	-2.955256	the poorest	high pysical activity (>=3000 METminute/week)	>=5_serving	1-4 time per year	coffee and tea	Yes	no	no	mild mental stress	no	no	no	Noraml	102	65	No	No	No
282	Rural	06 Sep 09	15may2017	male	45-54	gammo		Gamo	protestant		Protestant	1-8	primary school	married	Married	-1.2150137	middle quantile	high pysical activity (>=3000 METminute/week)	<5_seving	1-4 time per year	donot consumed	No	no	no	mild mental stress	no	no	no	Over Wt	102	65	No	No	No
283	Rural	23 Sep 09	01jun2017	female	25-34	gammo		Gamo	protestant		Protestant	1-8	primary school	married	Married	3.5266151	the richest	high pysical activity (>=3000 METminute/week)	>=5_serving	1-4 times per week	donot consumed	No	no	no	mild mental stress	no	no	no	Under Wt	102	72	No	No	No
284	Rural	03 Sep 09	12may2017	male	25-34	gammo		Gamo	protestant		Protestant	1-8	primary school	married	Married	-0.98873049	middle quantile	high pysical activity (>=3000 METminute/week)	<5_seving	1-4 time per year	both coffee and coffee leaf tea	No	no	no	mild mental stress	no	no	no	Noraml	102	64.3333333333333	No	No	No
285	Rural	02 Sep 09	11may2017	female	35-44	gammo		Gamo	protestant		Protestant	illitrate	No formal educ	married	Married	-2.2795973	the poorest	low pyhsical activity(<600 METminute/week)	<5_seving	1-4 time per year	donot consumed	No	no	no	mild mental stress	no	no	no	Noraml	102	60	No	No	No
286	Rural	19 Sep 09	28may2017	male	25-34	zeyise		Zeyse	protestant		Protestant	1-8	primary school	unmarried	Unmarried	-2.6777258	the poorest	high pysical activity (>=3000 METminute/week)	>=5_serving	1-4 time per year	donot consumed	No	no	no	mild mental stress	no	no	no	Noraml	102	63.6666666666667	No	No	No
287	Rural	03 Sep 09	12may2017	male	45-54	gammo		Gamo	protestant		Protestant	1-8	primary school	married	Married	-3.0020747	the poorest	high pysical activity (>=3000 METminute/week)	<5_seving	1-4 time per year	donot consumed	No	no	no	mild mental stress	no	no	no	Noraml	102	72.6666666666667	No	No	No
288	Rural	01 Oct 09	09jun2017	male	25-34	gammo		Gamo	protestant		Protestant	1-8	primary school	married	Married	-0.6217097	middle quantile	high pysical activity (>=3000 METminute/week)	<5_seving	1-4 time per year	coffee and tea	No	no	no	mild mental stress	no	no	no	Noraml	102	60.3333333333333	No	No	No
289	Rural	30 Sep 09	08jun2017	male	25-34	gammo		Gamo	protestant		Protestant	9-12	secondary and above	married	Married	5.0994029	the richest	moderate physical activity (600-3000 METminute/week)	<5_seving	1-3 times per month	coffee and tea	No	no	no	mild mental stress	no	no	no	Noraml	102	67.6666666666667	No	No	No
290	Rural	22 Sep 09	31may2017	male	55-64	zeyise		Zeyse	protestant		Protestant	1-8	primary school	married	Married	-1.8974023	2nd quantile	low pyhsical activity(<600 METminute/week)	<5_seving	1-3 times per month	coffee and tea	No	no	no	mild mental stress	no	no	no	Noraml	102	59	No	No	No
291	Rural	19 Sep 09	28may2017	male	55-64	zeyise		Zeyse	protestant		Protestant	illitrate	No formal educ	married	Married	-2.1060162	2nd quantile	low pyhsical activity(<600 METminute/week)	<5_seving	never	donot consumed	No	no	no	moderate mental stress	no	no	no	Noraml	102	72.3333333333333	No	No	No
292	Rural	21 Sep 09	30may2017	female	25-34	zeyise		Zeyse	protestant		Protestant	illitrate	No formal educ	married	Married	-2.7658556	the poorest	moderate physical activity (600-3000 METminute/week)	<5_seving	1-3 times per month	coffee and tea	No	no	no	mild mental stress	no	no	yes	Noraml	102	49.6666666666667	No	No	No
293	Rural	28 Aug 09	06may2017	male	45-54	gammo		Gamo	Ortodox		Orthodox	illitrate	No formal educ	married	Married	-2.496532	the poorest	high pysical activity (>=3000 METminute/week)	>=5_serving	1-4 time per year	coffee and tea	Yes	yes	no	moderate mental stress	no	no	no	Noraml	102	63	No	No	No
294	Rural	25 Sep 09	03jun2017	female	35-44	zeyise		Zeyse	protestant		Protestant	illitrate	No formal educ	married	Married	-0.55327719	middle quantile	low pyhsical activity(<600 METminute/week)	<5_seving	never	coffee and tea	No	no	no	mild mental stress	no	no	yes	Noraml	102	70.6666666666667	No	No	No
295	Rural	22 Aug 09	30apr2017	male	45-54	gammo		Gamo	protestant		Protestant	illitrate	No formal educ	married	Married	-1.1314797	middle quantile	high pysical activity (>=3000 METminute/week)	<5_seving	1-4 time per year	coffee and tea	No	no	no	mild mental stress	no	no	no	Noraml	102	68.6666666666667	No	No	No
296	Urban	18 Sep 09	27may2017	female	25-34	gammo		Gamo	protestant		Protestant	illitrate	No formal educ	married	Married	0.40643188	middle quantile	high pysical activity (>=3000 METminute/week)	>=5_serving	1-4 time per year	coffee and tea	No	no	no	mild mental stress	no	no	yes	Noraml	102	73.3333333333333	No	No	No
297	Rural	28 Aug 09	06may2017	female	35-44	gammo		Gamo	Ortodox		Orthodox	illitrate	No formal educ	married	Married	-2.457768	the poorest	high pysical activity (>=3000 METminute/week)	>=5_serving	1-4 time per year	coffee and tea	No	no	no	moderate mental stress	no	no	yes	Noraml	102.333333333333	69	No	No	No
298	Rural	11 Sep 09	20may2017	female	35-44	wolayita		Other	protestant		Protestant	1-8	primary school	married	Married	2.8414693	the richest	moderate physical activity (600-3000 METminute/week)	<5_seving	1-4 time per year	coffee only	No	no	no	mild mental stress	no	no	yes	Noraml	102.333333333333	60.3333333333333	No	No	No
299	Rural	07 Oct 09	15jun2017	male	25-34	gammo		Gamo	protestant		Protestant	illitrate	No formal educ	married	Married	0.39994124	middle quantile	high pysical activity (>=3000 METminute/week)	<5_seving	1-4 time per year	coffee and tea	No	no	no	mild mental stress	no	no	no	Noraml	102.333333333333	67	No	No	No
300	Rural	02 Sep 09	11may2017	male	35-44	gammo		Gamo	protestant		Protestant	illitrate	No formal educ	married	Married	-2.0689275	2nd quantile	low pyhsical activity(<600 METminute/week)	<5_seving	1-4 time per year	coffee and tea	No	no	no	mild mental stress	no	no	no	Noraml	102.333333333333	63.3333333333333	No	No	No
301	Rural	03 Sep 09	12may2017	female	55-64	gammo		Gamo	Ortodox		Orthodox	illitrate	No formal educ	married	Married	-1.2830046	middle quantile	low pyhsical activity(<600 METminute/week)	<5_seving	1-4 time per year	coffee and tea	Yes	yes	no	mild mental stress	no	no	no	Under Wt	102.333333333333	63	No	No	No
302	Rural	25 Sep 09	03jun2017	female	35-44	gammo		Gamo	protestant		Protestant	1-8	primary school	married	Married	1.1874818	4th quantile	low pyhsical activity(<600 METminute/week)	>=5_serving	1-4 time per year	coffee and tea	No	no	no	sever mental stress	no	no	yes	Noraml	102.333333333333	61.6666666666667	No	No	No
303	Urban	12 Sep 09	21may2017	male	55-64	gammo		Gamo	protestant		Protestant	1-8	primary school	married	Married	1.4422525	4th quantile	high pysical activity (>=3000 METminute/week)	>=5_serving	never	coffee and tea	No	no	no	mild mental stress	no	no	no	Noraml	102.333333333333	67	No	No	No
304	Rural	02 Sep 09	11may2017	male	35-44	gammo		Gamo	protestant		Protestant	illitrate	No formal educ	married	Married	-1.6137295	2nd quantile	high pysical activity (>=3000 METminute/week)	<5_seving	1-4 time per year	coffee and tea	No	no	no	mild mental stress	no	no	no	Noraml	102.333333333333	63.3333333333333	No	No	No
305	Urban	17 Sep 09	26may2017	female	25-34	gammo		Gamo	Ortodox		Orthodox	1-8	primary school	married	Married	4.7489238	the richest	high pysical activity (>=3000 METminute/week)	>=5_serving	1-4 time per year	coffee and tea	No	no	no	mild mental stress	no	no	no	Over Wt	102.333333333333	69.3333333333333	No	No	No
306	Rural	21 Sep 09	30may2017	female	25-34	zeyise		Zeyse	protestant		Protestant	illitrate	No formal educ	married	Married	-0.91925502	middle quantile	low pyhsical activity(<600 METminute/week)	<5_seving	never	coffee and tea	No	no	no	mild mental stress	no	no	no	Noraml	102.333333333333	69.3333333333333	No	No	No
307	Rural	12 Sep 09	21may2017	female	35-44	zeyise		Zeyse	protestant		Protestant	illitrate	No formal educ	married	Married	-1.3274845	middle quantile	low pyhsical activity(<600 METminute/week)	<5_seving	1-4 time per year	coffee and tea	No	no	no	moderate mental stress	no	no	no	Noraml	102.333333333333	73.6666666666667	No	No	No
308	Rural	27 Aug 09	05may2017	male	45-54	gammo		Gamo	protestant		Protestant	illitrate	No formal educ	married	Married	-1.3638104	middle quantile	high pysical activity (>=3000 METminute/week)	<5_seving	1-4 time per year	coffee and tea	No	no	no	moderate mental stress	no	no	yes	Over Wt	102.333333333333	72	No	No	No
309	Rural	17 Sep 09	26may2017	female	35-44	gammo		Gamo	protestant		Protestant	illitrate	No formal educ	separated	Unmarried	1.2811118	4th quantile	moderate physical activity (600-3000 METminute/week)	>=5_serving	1-4 time per year	coffee and tea	No	no	no	mild mental stress	no	no	yes	Under Wt	102.333333333333	67.6666666666667	No	No	No
310	Rural	30 Aug 09	08may2017	male	35-44	gammo		Gamo	Ortodox		Orthodox	illitrate	No formal educ	married	Married	-1.5419142	2nd quantile	high pysical activity (>=3000 METminute/week)	>=5_serving	1-4 time per year	coffee and tea	Yes	yes	no	mild mental stress	no	no	no	Over Wt	102.333333333333	65	No	No	No
311	Rural	27 Aug 09	05may2017	male	55-64	gammo		Gamo	Ortodox		Orthodox	illitrate	No formal educ	married	Married	-2.3918893	the poorest	high pysical activity (>=3000 METminute/week)	>=5_serving	1-4 time per year	coffee and tea	Yes	yes	no	mild mental stress	no	no	no	Noraml	102.333333333333	65.6666666666667	No	No	No
312	Rural	26 Aug 09	04may2017	male	55-64	gammo		Gamo	Ortodox		Orthodox	illitrate	No formal educ	married	Married	-2.3321459	the poorest	high pysical activity (>=3000 METminute/week)	>=5_serving	1-4 time per year	coffee and tea	Yes	yes	no	mild mental stress	no	no	no	Noraml	102.333333333333	62.3333333333333	No	No	No
313	Rural	27 Sep 09	05jun2017	male	25-34	0ther	Korre	Other	protestant		Protestant	1-8	primary school	married	Married	2.2467022	the richest	high pysical activity (>=3000 METminute/week)	>=5_serving	1-4 time per year	both coffee and coffee leaf tea	No	no	no	mild mental stress	no	no	no	Under Wt	102.333333333333	67	No	No	No
314	Rural	19 Aug 09	27apr2017	female	55-64	gammo		Gamo	protestant		Protestant	illitrate	No formal educ	widowed	Unmarried	-1.6036906	2nd quantile	high pysical activity (>=3000 METminute/week)	<5_seving	1-4 time per year	donot consumed	No	no	no	mild mental stress	no	no	no	Noraml	102.666666666667	66	No	No	No
315	Rural	18 Aug 09	26apr2017	male	55-64	gammo		Gamo	protestant		Protestant	illitrate	No formal educ	married	Married	-1.6256253	2nd quantile	high pysical activity (>=3000 METminute/week)	>=5_serving	1-4 time per year	coffee and tea	No	no	no	mild mental stress	no	no	no	Noraml	102.666666666667	68.6666666666667	No	No	No
316	Rural	25 Aug 09	03may2017	male	45-54	gammo		Gamo	protestant		Protestant	illitrate	No formal educ	married	Married	-1.0070243	middle quantile	high pysical activity (>=3000 METminute/week)	<5_seving	1-4 time per year	coffee and tea	No	no	no	mild mental stress	no	no	no	Noraml	102.666666666667	67	No	No	No
317	Rural	27 Aug 09	05may2017	female	55-64	gammo		Gamo	protestant		Protestant	illitrate	No formal educ	married	Married	-2.3481448	the poorest	high pysical activity (>=3000 METminute/week)	>=5_serving	1-4 time per year	coffee and tea	No	no	no	mild mental stress	no	no	yes	Noraml	102.666666666667	69.3333333333333	No	No	No
318	Rural	21 Aug 09	29apr2017	female	55-64	gammo		Gamo	Ortodox		Orthodox	illitrate	No formal educ	married	Married	-1.9688578	2nd quantile	high pysical activity (>=3000 METminute/week)	>=5_serving	1-4 time per year	donot consumed	Yes	no	no	moderate mental stress	no	no	yes	Noraml	102.666666666667	67.3333333333333	No	No	No
319	Rural	28 Aug 09	06may2017	female	55-64	gammo		Gamo	protestant		Protestant	illitrate	No formal educ	married	Married	-2.7239871	the poorest	high pysical activity (>=3000 METminute/week)	>=5_serving	1-4 time per year	donot consumed	No	no	no	mild mental stress	no	no	yes	Noraml	102.666666666667	58.3333333333333	No	No	No
320	Rural	27 Aug 09	05may2017	female	55-64	gammo		Gamo	Ortodox		Orthodox	illitrate	No formal educ	married	Married	-2.3718255	the poorest	low pyhsical activity(<600 METminute/week)	>=5_serving	1-4 time per year	coffee and tea	Yes	no	no	moderate mental stress	no	no	yes	Noraml	102.666666666667	69.6666666666667	No	No	No
321	Urban	18 Sep 09	27may2017	male	55-64	gammo		Gamo	protestant		Protestant	illitrate	No formal educ	married	Married	1.7511282	4th quantile	high pysical activity (>=3000 METminute/week)	<5_seving	never	coffee and tea	No	no	no	mild mental stress	no	no	no	Noraml	102.666666666667	61	No	No	No
322	Rural	19 Aug 09	27apr2017	male	35-44	gammo		Gamo	others	Trad_religion	Other	illitrate	No formal educ	married	Married	-2.496532	the poorest	high pysical activity (>=3000 METminute/week)	>=5_serving	1-4 time per year	coffee and tea	Yes	yes	no	moderate mental stress	no	no	no	Noraml	102.666666666667	59.6666666666667	No	No	No
323	Rural	03 Sep 09	12may2017	male	55-64	gammo		Gamo	others	Trad_religion	Other	illitrate	No formal educ	married	Married	-2.955256	the poorest	high pysical activity (>=3000 METminute/week)	>=5_serving	1-4 time per year	coffee and tea	No	no	no	mild mental stress	no	no	no	Under Wt	102.666666666667	66.6666666666667	No	No	No
324	Rural	28 Aug 09	06may2017	female	55-64	gammo		Gamo	protestant		Protestant	illitrate	No formal educ	married	Married	-2.0548003	2nd quantile	high pysical activity (>=3000 METminute/week)	<5_seving	1-4 times per week	donot consumed	No	no	no	moderate mental stress	no	no	yes	Noraml	102.666666666667	66.3333333333333	No	No	No
325	Rural	26 Sep 09	04jun2017	female	45-54	gammo		Gamo	Ortodox		Orthodox	illitrate	No formal educ	married	Married	0.49529064	middle quantile	high pysical activity (>=3000 METminute/week)	>=5_serving	1-4 time per year	coffee and tea	No	no	no	mild mental stress	no	no	yes	Noraml	102.666666666667	67.3333333333333	No	No	No
326	Rural	17 Aug 09	25apr2017	female	35-44	gammo		Gamo	others	Trad_religion	Other	illitrate	No formal educ	married	Married	-1.3113848	middle quantile	high pysical activity (>=3000 METminute/week)	>=5_serving	1-4 time per year	donot consumed	Yes	no	no	moderate mental stress	no	no	yes	Noraml	102.666666666667	58	No	No	No
327	Urban	26 Sep 09	04jun2017	male	25-34	gammo		Gamo	others	Trad_religion	Other	9-12	secondary and above	married	Married	6.7157927	the richest	high pysical activity (>=3000 METminute/week)	<5_seving	1-4 time per year	coffee only	Yes	no	no	mild mental stress	no	no	no	Noraml	102.666666666667	68	No	No	No
328	Urban	18 Sep 09	27may2017	male	25-34	wolayita		Other	protestant		Protestant	illitrate	No formal educ	married	Married	4.0731735	the richest	high pysical activity (>=3000 METminute/week)	<5_seving	never	donot consumed	No	no	no	mild mental stress	no	no	no	Noraml	102.666666666667	74.6666666666667	No	No	No
329	Rural	15 Sep 09	24may2017	male	35-44	gammo		Gamo	Ortodox		Orthodox	1-8	primary school	married	Married	2.6028214	the richest	high pysical activity (>=3000 METminute/week)	<5_seving	1-4 time per year	coffee only	No	no	no	mild mental stress	no	no	no	Over Wt	103	83.6666666666667	No	No	No
330	Urban	15 Sep 09	24may2017	female	45-54	gammo		Gamo	protestant		Protestant	illitrate	No formal educ	married	Married	0.10626879	middle quantile	moderate physical activity (600-3000 METminute/week)	<5_seving	1-4 time per year	coffee and tea	No	no	no	mild mental stress	no	no	yes	Under Wt	103	64.6666666666667	No	No	No
331	Rural	09 Oct 09	17jun2017	male	45-54	gammo		Gamo	protestant		Protestant	1-8	primary school	married	Married	1.4515517	4th quantile	low pyhsical activity(<600 METminute/week)	>=5_serving	never	coffee and tea	No	no	yes	mild mental stress	no	no	no	Noraml	103	68	No	No	No
332	Rural	03 Sep 09	12may2017	female	45-54	gammo		Gamo	protestant		Protestant	illitrate	No formal educ	married	Married	-2.955256	the poorest	high pysical activity (>=3000 METminute/week)	>=5_serving	1-4 time per year	donot consumed	No	no	no	mild mental stress	no	no	yes	Noraml	103	62.3333333333333	No	No	No
333	Rural	24 Aug 09	02may2017	male	25-34	gammo		Gamo	Ortodox		Orthodox	1-8	primary school	married	Married	0.96228904	4th quantile	high pysical activity (>=3000 METminute/week)	>=5_serving	never	coffee and tea	No	no	no	mild mental stress	no	no	no	Noraml	103	71.3333333333333	No	No	No
334	Rural	18 Aug 09	26apr2017	female	45-54	gammo		Gamo	protestant		Protestant	illitrate	No formal educ	married	Married	-1.8279632	2nd quantile	moderate physical activity (600-3000 METminute/week)	>=5_serving	1-4 time per year	coffee and tea	Yes	no	no	moderate mental stress	yes	yes	no	Noraml	103	72	No	No	Yes
335	Urban	18 Sep 09	27may2017	female	35-44	wolayita		Other	protestant		Protestant	1-8	primary school	married	Married	2.4829276	the richest	high pysical activity (>=3000 METminute/week)	<5_seving	1-4 time per year	coffee and tea	No	no	no	mild mental stress	no	no	yes	Noraml	103	62.3333333333333	No	No	No
336	Rural	03 Sep 09	12may2017	male	45-54	gammo		Gamo	protestant		Protestant	illitrate	No formal educ	married	Married	-2.955256	the poorest	high pysical activity (>=3000 METminute/week)	>=5_serving	1-4 time per year	coffee only	No	no	no	mild mental stress	no	no	no	Under Wt	103	69.6666666666667	No	No	No
337	Rural	21 Sep 09	30may2017	female	35-44	zeyise		Zeyse	protestant		Protestant	illitrate	No formal educ	married	Married	-2.5351312	the poorest	low pyhsical activity(<600 METminute/week)	<5_seving	never	coffee and tea	No	no	no	mild mental stress	no	no	yes	Noraml	103	69.6666666666667	No	No	No
338	Rural	02 Oct 09	10jun2017	male	45-54	gammo		Gamo	protestant		Protestant	9-12	secondary and above	married	Married	1.6760156	4th quantile	high pysical activity (>=3000 METminute/week)	<5_seving	1-4 time per year	coffee and tea	No	no	no	mild mental stress	no	no	yes	Under Wt	103	67.6666666666667	No	No	No
339	Rural	18 Sep 09	27may2017	female	55-64	zeyise		Zeyse	protestant		Protestant	1-8	primary school	married	Married	-2.2412529	the poorest	moderate physical activity (600-3000 METminute/week)	>=5_serving	never	coffee and tea	No	no	no	mild mental stress	no	no	yes	Noraml	103	65	No	No	No
340	Rural	10 Sep 09	19may2017	female	25-34	gammo		Gamo	protestant		Protestant	1-8	primary school	married	Married	5.7299733	the richest	low pyhsical activity(<600 METminute/week)	>=5_serving	1-4 times per week	coffee and tea	No	no	no	sever mental stress	no	no	yes	Over Wt	103	63	No	No	No
341	Rural	06 Sep 09	15may2017	female	35-44	gammo		Gamo	protestant		Protestant	illitrate	No formal educ	married	Married	-0.10371284	middle quantile	high pysical activity (>=3000 METminute/week)	>=5_serving	1-4 times per week	coffee only	No	no	no	mild mental stress	no	no	yes	Noraml	103	63	No	No	No
342	Rural	29 Sep 09	07jun2017	female	25-34	gammo		Gamo	protestant		Protestant	21+	secondary and above	married	Married	3.3287392	the richest	low pyhsical activity(<600 METminute/week)	>=5_serving	1-3 times per month	both coffee and coffee leaf tea	No	no	no	mild mental stress	no	no	yes	Noraml	103	69.3333333333333	No	No	No
343	Rural	19 Aug 09	27apr2017	female	55-64	gammo		Gamo	Ortodox		Orthodox	illitrate	No formal educ	widowed	Unmarried	-1.3916982	2nd quantile	low pyhsical activity(<600 METminute/week)	>=5_serving	1-4 time per year	coffee and tea	Yes	no	no	moderate mental stress	no	no	yes	Noraml	103	67.6666666666667	No	No	No
344	Rural	26 Aug 09	04may2017	male	45-54	gammo		Gamo	protestant		Protestant	illitrate	No formal educ	married	Married	-2.2055504	the poorest	low pyhsical activity(<600 METminute/week)	<5_seving	1-4 time per year	donot consumed	No	no	no	moderate mental stress	no	no	no	Noraml	103	66.3333333333333	No	No	No
345	Rural	26 Aug 09	04may2017	female	55-64	gammo		Gamo	Ortodox		Orthodox	illitrate	No formal educ	married	Married	-2.496532	the poorest	high pysical activity (>=3000 METminute/week)	>=5_serving	1-4 time per year	coffee and tea	Yes	no	no	mild mental stress	no	no	yes	Under Wt	103	62.6666666666667	No	No	No
346	Rural	25 Aug 09	03may2017	female	55-64	gammo		Gamo	protestant		Protestant	illitrate	No formal educ	married	Married	-1.920442	2nd quantile	low pyhsical activity(<600 METminute/week)	<5_seving	1-4 time per year	coffee and tea	No	no	no	mild mental stress	no	no	yes	Noraml	103	64.6666666666667	No	No	No
347	Rural	30 Aug 09	08may2017	male	55-64	gammo		Gamo	protestant		Protestant	illitrate	No formal educ	married	Married	-2.2652631	the poorest	high pysical activity (>=3000 METminute/week)	>=5_serving	1-4 time per year	coffee and tea	No	no	no	mild mental stress	no	no	no	Noraml	103	61.3333333333333	No	No	No
348	Rural	21 Aug 09	29apr2017	male	45-54	gammo		Gamo	others	Trad_religion	Other	illitrate	No formal educ	married	Married	-2.0548003	2nd quantile	high pysical activity (>=3000 METminute/week)	>=5_serving	1-4 time per year	donot consumed	Yes	no	no	mild mental stress	no	no	no	Noraml	103	70.6666666666667	No	No	No
349	Rural	29 Sep 09	07jun2017	male	25-34	gammo		Gamo	protestant		Protestant	1-8	primary school	married	Married	3.4690096	the richest	high pysical activity (>=3000 METminute/week)	<5_seving	1-4 time per year	coffee only	No	no	no	mild mental stress	no	no	yes	Over Wt	103.333333333333	77.6666666666667	No	No	No
350	Rural	19 Aug 09	27apr2017	male	45-54	gammo		Gamo	Ortodox		Orthodox	illitrate	No formal educ	married	Married	-0.76604307	middle quantile	low pyhsical activity(<600 METminute/week)	>=5_serving	1-4 time per year	coffee and tea	Yes	no	no	mild mental stress	no	no	no	Noraml	103.333333333333	73.6666666666667	No	No	No
351	Rural	08 Sep 09	17may2017	male	45-54	gammo		Gamo	protestant		Protestant	1-8	primary school	married	Married	0.35386774	middle quantile	high pysical activity (>=3000 METminute/week)	>=5_serving	1-4 time per year	coffee only	Yes	no	no	mild mental stress	no	no	no	Noraml	103.333333333333	68.6666666666667	No	No	No
352	Rural	04 Sep 09	13may2017	female	35-44	gammo		Gamo	protestant		Protestant	illitrate	No formal educ	married	Married	-2.0479541	2nd quantile	high pysical activity (>=3000 METminute/week)	>=5_serving	1-4 time per year	donot consumed	No	no	no	mild mental stress	no	no	yes	Noraml	103.333333333333	68.6666666666667	No	No	No
353	Rural	04 Oct 09	12jun2017	male	45-54	goffa		Other	protestant		Protestant	illitrate	No formal educ	widowed	Unmarried	2.3614001	the richest	high pysical activity (>=3000 METminute/week)	>=5_serving	1-4 time per year	coffee and tea	No	no	no	mild mental stress	no	no	no	Noraml	103.333333333333	60	No	No	No
354	Rural	09 Sep 09	18may2017	female	45-54	gammo		Gamo	Ortodox		Orthodox	illitrate	No formal educ	married	Married	3.4362597	the richest	high pysical activity (>=3000 METminute/week)	>=5_serving	1-4 time per year	coffee and tea	No	no	no	mild mental stress	no	no	yes	Noraml	103.333333333333	69.3333333333333	No	No	No
355	Rural	01 Aug 09	09apr2017	male	35-44	gammo		Gamo	Ortodox		Orthodox	illitrate	No formal educ	married	Married	-1.0567102	middle quantile	moderate physical activity (600-3000 METminute/week)	>=5_serving	1-3 times per month	coffee and tea	Yes	yes	yes	sever mental stress	no	no	no	Noraml	103.333333333333	66.3333333333333	No	No	No
356	Rural	22 Aug 09	30apr2017	female	35-44	gammo		Gamo	Ortodox		Orthodox	illitrate	No formal educ	married	Married	-1.5177481	2nd quantile	high pysical activity (>=3000 METminute/week)	>=5_serving	1-4 time per year	coffee and tea	No	no	no	mild mental stress	no	no	yes	Noraml	103.333333333333	75.3333333333333	No	No	No
357	Rural	02 Oct 09	10jun2017	male	45-54	gammo		Gamo	protestant		Protestant	1-8	primary school	married	Married	-0.13863584	middle quantile	low pyhsical activity(<600 METminute/week)	<5_seving	1-4 time per year	coffee and tea	No	no	no	mild mental stress	no	no	no	Noraml	103.333333333333	67	No	No	No
358	Rural	27 Aug 09	05may2017	female	25-34	gammo		Gamo	Ortodox		Orthodox	illitrate	No formal educ	married	Married	-1.8409082	2nd quantile	high pysical activity (>=3000 METminute/week)	<5_seving	1-4 time per year	coffee and tea	No	no	no	mild mental stress	no	no	yes	Noraml	103.333333333333	64	No	No	No
359	Rural	26 Aug 09	04may2017	male	35-44	gammo		Gamo	protestant		Protestant	illitrate	No formal educ	married	Married	-2.2999613	the poorest	moderate physical activity (600-3000 METminute/week)	>=5_serving	never	coffee and tea	No	no	no	moderate mental stress	no	no	no	Under Wt	103.333333333333	57.3333333333333	No	No	No
360	Rural	18 Aug 09	26apr2017	male	35-44	gammo		Gamo	protestant		Protestant	illitrate	No formal educ	married	Married	-1.6853688	2nd quantile	high pysical activity (>=3000 METminute/week)	>=5_serving	1-4 time per year	coffee and tea	No	no	no	mild mental stress	no	no	no	Noraml	103.333333333333	64	No	No	No
361	Rural	24 Aug 09	02may2017	male	55-64	gammo		Gamo	Ortodox		Orthodox	illitrate	No formal educ	married	Married	-2.2795973	the poorest	high pysical activity (>=3000 METminute/week)	>=5_serving	1-4 time per year	coffee and tea	Yes	yes	no	mild mental stress	no	no	no	Noraml	103.333333333333	68.3333333333333	No	No	No
362	Rural	04 Sep 09	13may2017	male	25-34	gammo		Gamo	protestant		Protestant	1-8	primary school	married	Married	-1.4298012	2nd quantile	high pysical activity (>=3000 METminute/week)	<5_seving	1-4 time per year	donot consumed	No	no	no	mild mental stress	no	no	no	Noraml	103.333333333333	66	No	No	No
363	Rural	02 Oct 09	10jun2017	male	55-64	wolayita		Other	protestant		Protestant	1-8	primary school	married	Married	3.9664247	the richest	low pyhsical activity(<600 METminute/week)	>=5_serving	never	coffee only	No	no	no	mild mental stress	no	no	yes	Under Wt	103.333333333333	65.6666666666667	No	No	No
364	Rural	02 Sep 09	11may2017	male	55-64	gammo		Gamo	others	Trad_religion	Other	illitrate	No formal educ	married	Married	-2.531455	the poorest	high pysical activity (>=3000 METminute/week)	<5_seving	1-4 time per year	coffee only	Yes	no	no	mild mental stress	no	no	no	Noraml	103.333333333333	67.6666666666667	No	No	No
365	Rural	21 Sep 09	30may2017	female	35-44	zeyise		Zeyse	protestant		Protestant	illitrate	No formal educ	married	Married	-1.7017366	2nd quantile	low pyhsical activity(<600 METminute/week)	<5_seving	1-3 times per month	coffee and tea	No	no	no	mild mental stress	no	no	yes	Over Wt	103.333333333333	66	No	No	No
366	Rural	17 Sep 09	26may2017	female	45-54	gammo		Gamo	protestant		Protestant	illitrate	No formal educ	widowed	Unmarried	0.99042469	4th quantile	low pyhsical activity(<600 METminute/week)	<5_seving	1-4 time per year	donot consumed	No	no	no	moderate mental stress	no	no	yes	Under Wt	103.333333333333	66	No	No	No
367	Rural	04 Sep 09	13may2017	male	45-54	gammo		Gamo	others	Trad_religion	Other	illitrate	No formal educ	married	Married	-2.7822237	the poorest	high pysical activity (>=3000 METminute/week)	>=5_serving	1-4 time per year	coffee only	Yes	yes	no	mild mental stress	no	no	no	Noraml	103.333333333333	59	No	No	No
368	Urban	17 Sep 09	26may2017	male	55-64	gammo		Gamo	protestant		Protestant	illitrate	No formal educ	married	Married	-1.0603697	middle quantile	high pysical activity (>=3000 METminute/week)	<5_seving	1-4 time per year	coffee and tea	No	no	no	mild mental stress	no	no	no	Noraml	103.666666666667	62.6666666666667	No	No	No
369	Rural	09 Sep 09	18may2017	female	35-44	zeyise		Zeyse	protestant		Protestant	1-8	primary school	married	Married	-1.3680503	middle quantile	high pysical activity (>=3000 METminute/week)	>=5_serving	1-4 time per year	coffee and tea	No	no	no	mild mental stress	no	no	yes	Noraml	103.666666666667	60.3333333333333	No	No	No
370	Rural	15 Aug 09	23apr2017	female	55-64	gammo		Gamo	protestant		Protestant	illitrate	No formal educ	married	Married	-1.918859	2nd quantile	high pysical activity (>=3000 METminute/week)	<5_seving	never	coffee and tea	No	no	no	mild mental stress	no	no	yes	Noraml	103.666666666667	65	No	No	No
371	Rural	16 Sep 09	25may2017	male	45-54	gammo		Gamo	protestant		Protestant	9-12	secondary and above	unmarried	Unmarried	1.5577409	4th quantile	high pysical activity (>=3000 METminute/week)	<5_seving	1-4 time per year	coffee only	No	no	no	moderate mental stress	no	no	no	Noraml	103.666666666667	69.3333333333333	No	No	No
372	Rural	02 Sep 09	11may2017	male	35-44	gammo		Gamo	protestant		Protestant	illitrate	No formal educ	married	Married	-2.0048015	2nd quantile	high pysical activity (>=3000 METminute/week)	>=5_serving	1-4 time per year	coffee and tea	No	no	no	mild mental stress	no	no	no	Noraml	103.666666666667	68	No	No	No
373	Rural	28 Aug 09	06may2017	male	45-54	gammo		Gamo	protestant		Protestant	illitrate	No formal educ	married	Married	-1.159394	middle quantile	high pysical activity (>=3000 METminute/week)	>=5_serving	1-4 time per year	coffee and tea	No	no	no	moderate mental stress	no	no	no	Noraml	103.666666666667	67.3333333333333	No	No	No
374	Rural	18 Aug 09	26apr2017	male	35-44	gammo		Gamo	Ortodox		Orthodox	1-8	primary school	married	Married	-1.9331653	2nd quantile	high pysical activity (>=3000 METminute/week)	>=5_serving	1-4 time per year	coffee and tea	Yes	no	no	mild mental stress	no	no	no	Under Wt	103.666666666667	65.3333333333333	No	No	No
375	Rural	04 Sep 09	13may2017	female	45-54	gammo		Gamo	protestant		Protestant	illitrate	No formal educ	married	Married	-2.3713474	the poorest	high pysical activity (>=3000 METminute/week)	>=5_serving	1-4 time per year	coffee and tea	No	no	no	mild mental stress	no	no	yes	Over Wt	103.666666666667	81.3333333333333	No	No	No
376	Rural	18 Aug 09	26apr2017	female	35-44	gammo		Gamo	Ortodox		Orthodox	illitrate	No formal educ	married	Married	-0.52620304	middle quantile	high pysical activity (>=3000 METminute/week)	>=5_serving	1-4 time per year	coffee and tea	No	no	no	mild mental stress	no	no	yes	Noraml	103.666666666667	66.3333333333333	No	No	No
377	Rural	19 Aug 09	27apr2017	male	35-44	gammo		Gamo	Ortodox		Orthodox	illitrate	No formal educ	married	Married	-2.955256	the poorest	high pysical activity (>=3000 METminute/week)	>=5_serving	1-4 time per year	coffee and tea	No	yes	no	moderate mental stress	no	no	no	Noraml	103.666666666667	60	No	No	No
378	Urban	24 Sep 09	02jun2017	female	35-44	gammo		Gamo	protestant		Protestant	illitrate	No formal educ	married	Married	-0.13856365	middle quantile	high pysical activity (>=3000 METminute/week)	<5_seving	1-4 time per year	coffee and tea	No	no	no	mild mental stress	no	no	yes	Noraml	103.666666666667	64.3333333333333	No	No	No
379	Rural	22 Aug 09	30apr2017	male	35-44	gammo		Gamo	Ortodox		Orthodox	illitrate	No formal educ	married	Married	-1.4543364	2nd quantile	high pysical activity (>=3000 METminute/week)	>=5_serving	1-4 time per year	coffee and tea	No	no	no	moderate mental stress	no	no	no	Over Wt	103.666666666667	70	No	No	No
380	Rural	18 Aug 09	26apr2017	male	35-44	gammo		Gamo	Ortodox		Orthodox	illitrate	No formal educ	married	Married	-2.7768409	the poorest	high pysical activity (>=3000 METminute/week)	>=5_serving	1-4 time per year	donot consumed	Yes	yes	no	mild mental stress	no	no	no	Noraml	103.666666666667	62	No	No	No
381	Rural	22 Aug 09	30apr2017	female	55-64	gammo		Gamo	Ortodox		Orthodox	illitrate	No formal educ	married	Married	-2.2515562	the poorest	low pyhsical activity(<600 METminute/week)	>=5_serving	1-4 time per year	coffee and tea	Yes	no	no	mild mental stress	no	no	yes	Noraml	104	69.3333333333333	No	No	No
382	Urban	14 Sep 09	23may2017	male	35-44	gammo		Gamo	Ortodox		Orthodox	illitrate	No formal educ	separated	Unmarried	2.1452577	4th quantile	high pysical activity (>=3000 METminute/week)	>=5_serving	1-4 time per year	coffee only	Yes	no	no	moderate mental stress	no	no	no	Under Wt	104	61.6666666666667	No	No	No
383	Rural	06 Sep 09	15may2017	female	35-44	gammo		Gamo	protestant		Protestant	illitrate	No formal educ	married	Married	-1.9688578	2nd quantile	low pyhsical activity(<600 METminute/week)	>=5_serving	1-4 time per year	coffee only	No	no	no	mild mental stress	no	no	yes	Noraml	104	60.6666666666667	No	No	No
384	Rural	04 Oct 09	12jun2017	female	35-44	gammo		Gamo	protestant		Protestant	illitrate	No formal educ	married	Married	1.3225567	4th quantile	low pyhsical activity(<600 METminute/week)	>=5_serving	1-4 time per year	coffee and tea	Yes	no	no	moderate mental stress	no	no	yes	Under Wt	104	57	No	No	No
385	Rural	26 Sep 09	04jun2017	female	55-64	gammo		Gamo	protestant		Protestant	illitrate	No formal educ	married	Married	2.3412266	the richest	low pyhsical activity(<600 METminute/week)	>=5_serving	1-4 time per year	coffee and tea	No	no	no	mild mental stress	no	no	no	Under Wt	104	58.3333333333333	No	No	No
386	Rural	01 Oct 09	09jun2017	female	45-54	gammo		Gamo	protestant		Protestant	illitrate	No formal educ	married	Married	0.4136135	middle quantile	low pyhsical activity(<600 METminute/week)	>=5_serving	1-4 time per year	coffee and tea	No	no	no	moderate mental stress	no	no	yes	Noraml	104	73.6666666666667	No	No	No
387	Urban	14 Sep 09	23may2017	female	35-44	gammo		Gamo	protestant		Protestant	1-8	primary school	married	Married	0.88389665	4th quantile	low pyhsical activity(<600 METminute/week)	>=5_serving	1-4 time per year	donot consumed	No	no	no	mild mental stress	no	no	no	Noraml	104	72	No	No	No
388	Rural	19 Aug 09	27apr2017	male	45-54	gammo		Gamo	Ortodox		Orthodox	illitrate	No formal educ	married	Married	-1.3447627	middle quantile	high pysical activity (>=3000 METminute/week)	<5_seving	1-4 time per year	coffee only	Yes	no	no	mild mental stress	no	no	no	Noraml	104	64.3333333333333	No	No	No
389	Rural	16 Aug 09	24apr2017	female	35-44	gammo		Gamo	protestant		Protestant	illitrate	No formal educ	married	Married	-2.8305495	the poorest	high pysical activity (>=3000 METminute/week)	<5_seving	1-4 time per year	coffee only	No	no	no	mild mental stress	yes	yes	yes	Noraml	104	73	No	No	Yes
390	Rural	05 Sep 09	14may2017	female	45-54	gammo		Gamo	others	Trad_religion	Other	illitrate	No formal educ	married	Married	-2.0044417	2nd quantile	low pyhsical activity(<600 METminute/week)	>=5_serving	1-4 time per year	coffee only	No	no	no	mild mental stress	no	no	yes	Noraml	104	55.3333333333333	No	No	No
391	Rural	21 Sep 09	30may2017	female	25-34	wolayita		Other	protestant		Protestant	1-8	primary school	married	Married	4.9253206	the richest	high pysical activity (>=3000 METminute/week)	>=5_serving	1-4 time per year	coffee and tea	No	no	no	mild mental stress	no	no	yes	Noraml	104	65.3333333333333	No	No	No
392	Rural	23 Aug 09	01may2017	female	25-34	gammo		Gamo	protestant		Protestant	1-8	primary school	married	Married	-1.9212697	2nd quantile	moderate physical activity (600-3000 METminute/week)	>=5_serving	1-4 time per year	coffee and tea	No	no	no	mild mental stress	no	no	yes	Noraml	104	59.6666666666667	No	No	No
393	Rural	18 Aug 09	26apr2017	female	25-34	gammo		Gamo	protestant		Protestant	illitrate	No formal educ	married	Married	-1.4298012	2nd quantile	high pysical activity (>=3000 METminute/week)	>=5_serving	1-4 time per year	coffee and tea	No	no	no	mild mental stress	no	no	yes	Over Wt	104	63.6666666666667	No	No	No
394	Rural	21 Aug 09	29apr2017	female	25-34	gammo		Gamo	protestant		Protestant	illitrate	No formal educ	married	Married	-1.760373	2nd quantile	high pysical activity (>=3000 METminute/week)	<5_seving	1-4 time per year	coffee and tea	No	no	no	sever mental stress	no	no	yes	Noraml	104	54.3333333333333	No	No	No
395	Rural	24 Sep 09	02jun2017	male	35-44	wolayita		Other	protestant		Protestant	illitrate	No formal educ	married	Married	0.58604294	4th quantile	high pysical activity (>=3000 METminute/week)	>=5_serving	1-4 time per year	coffee and tea	No	no	no	mild mental stress	no	no	no	Noraml	104	70.3333333333333	No	No	No
396	Urban	18 Sep 09	27may2017	female	35-44	gammo		Gamo	Ortodox		Orthodox	1-8	primary school	married	Married	2.686574	the richest	high pysical activity (>=3000 METminute/week)	<5_seving	1-3 times per month	coffee and tea	No	no	no	moderate mental stress	no	no	no	Over Wt	104	71.6666666666667	No	No	No
397	Rural	02 Oct 09	10jun2017	male	35-44	gammo		Gamo	protestant		Protestant	1-8	primary school	married	Married	-0.53902155	middle quantile	high pysical activity (>=3000 METminute/week)	<5_seving	1-4 time per year	coffee and tea	No	no	no	sever mental stress	no	no	no	Noraml	104.333333333333	62.3333333333333	No	No	No
398	Rural	03 Sep 09	12may2017	male	45-54	gammo		Gamo	Ortodox		Orthodox	illitrate	No formal educ	married	Married	-2.496532	the poorest	high pysical activity (>=3000 METminute/week)	<5_seving	1-4 time per year	coffee and tea	No	no	no	mild mental stress	no	no	no	Noraml	104.333333333333	67	No	No	No
399	Rural	15 Sep 09	24may2017	female	35-44	wolayita		Other	protestant		Protestant	illitrate	No formal educ	widowed	Unmarried	0.35235313	middle quantile	high pysical activity (>=3000 METminute/week)	>=5_serving	1-4 time per year	coffee and tea	No	no	no	mild mental stress	no	no	yes	Under Wt	104.333333333333	67	No	No	No
400	Rural	19 Aug 09	27apr2017	male	45-54	gammo		Gamo	protestant		Protestant	illitrate	No formal educ	married	Married	-2.3356538	the poorest	moderate physical activity (600-3000 METminute/week)	>=5_serving	1-4 time per year	coffee and tea	No	no	no	moderate mental stress	no	no	no	Noraml	104.333333333333	68	No	No	No
401	Urban	17 Sep 09	26may2017	male	45-54	gammo		Gamo	Ortodox		Orthodox	illitrate	No formal educ	separated	Unmarried	0.55808318	4th quantile	high pysical activity (>=3000 METminute/week)	<5_seving	1-4 time per year	coffee and tea	Yes	no	no	sever mental stress	no	no	no	Noraml	104.333333333333	71.6666666666667	No	No	No
402	Rural	25 Aug 09	03may2017	female	55-64	gammo		Gamo	protestant		Protestant	illitrate	No formal educ	married	Married	-2.5433507	the poorest	low pyhsical activity(<600 METminute/week)	>=5_serving	1-4 time per year	coffee and tea	No	no	no	moderate mental stress	no	no	yes	Noraml	104.333333333333	69.6666666666667	No	No	No
403	Rural	23 Aug 09	01may2017	female	55-64	gammo		Gamo	protestant		Protestant	illitrate	No formal educ	married	Married	-2.3887978	the poorest	high pysical activity (>=3000 METminute/week)	>=5_serving	1-4 time per year	coffee and tea	No	no	no	mild mental stress	no	no	yes	Noraml	104.333333333333	57.6666666666667	No	No	No
404	Rural	24 Aug 09	02may2017	female	55-64	gammo		Gamo	protestant		Protestant	illitrate	No formal educ	married	Married	-2.8125656	the poorest	low pyhsical activity(<600 METminute/week)	>=5_serving	1-4 time per year	coffee and tea	No	no	no	mild mental stress	no	no	yes	Noraml	104.333333333333	67	No	No	No
405	Rural	02 Oct 09	10jun2017	female	25-34	gammo		Gamo	protestant		Protestant	illitrate	No formal educ	married	Married	-1.2732433	middle quantile	moderate physical activity (600-3000 METminute/week)	<5_seving	1-4 time per year	coffee and tea	Yes	no	no	mild mental stress	no	no	yes	Over Wt	104.333333333333	63.3333333333333	No	No	No
406	Rural	05 Sep 09	14may2017	female	35-44	gammo		Gamo	protestant		Protestant	illitrate	No formal educ	married	Married	-2.4455125	the poorest	low pyhsical activity(<600 METminute/week)	>=5_serving	1-4 time per year	coffee and tea	No	no	no	mild mental stress	no	no	yes	Noraml	104.333333333333	61	No	No	No
407	Rural	02 Sep 09	11may2017	male	45-54	gammo		Gamo	Ortodox		Orthodox	illitrate	No formal educ	married	Married	-2.3599298	the poorest	low pyhsical activity(<600 METminute/week)	<5_seving	1-4 time per year	coffee and tea	Yes	yes	no	mild mental stress	no	no	no	Noraml	104.333333333333	67	No	No	No
408	Rural	17 Sep 09	26may2017	male	45-54	wolayita		Other	protestant		Protestant	1-8	primary school	married	Married	3.829967	the richest	high pysical activity (>=3000 METminute/week)	<5_seving	1-4 time per year	coffee and tea	No	no	no	mild mental stress	no	no	no	Noraml	104.333333333333	57.6666666666667	No	No	No
409	Rural	03 Sep 09	12may2017	female	55-64	gammo		Gamo	protestant		Protestant	illitrate	No formal educ	married	Married	-1.9807534	2nd quantile	low pyhsical activity(<600 METminute/week)	>=5_serving	1-4 time per year	coffee and tea	No	no	no	mild mental stress	no	no	yes	Noraml	104.333333333333	72.3333333333333	No	No	No
410	Rural	24 Aug 09	02may2017	male	55-64	gammo		Gamo	Ortodox		Orthodox	illitrate	No formal educ	married	Married	-1.0308648	middle quantile	high pysical activity (>=3000 METminute/week)	>=5_serving	1-4 time per year	coffee and tea	No	no	no	mild mental stress	no	no	no	Noraml	104.333333333333	74.6666666666667	No	No	No
411	Rural	04 Sep 09	13may2017	male	55-64	gammo		Gamo	Ortodox		Orthodox	illitrate	No formal educ	married	Married	-2.0903842	2nd quantile	high pysical activity (>=3000 METminute/week)	>=5_serving	1-4 time per year	coffee and tea	Yes	no	no	sever mental stress	no	no	no	Noraml	104.333333333333	74	No	No	No
412	Urban	25 Sep 09	03jun2017	female	55-64	gammo		Gamo	protestant		Protestant	illitrate	No formal educ	widowed	Unmarried	2.8071711	the richest	high pysical activity (>=3000 METminute/week)	<5_seving	1-4 time per year	coffee and tea	No	no	no	mild mental stress	no	no	yes	Noraml	104.666666666667	73	No	No	No
413	Rural	01 Oct 09	09jun2017	male	35-44	gammo		Gamo	Ortodox		Orthodox	1-8	primary school	married	Married	0.3156997	middle quantile	high pysical activity (>=3000 METminute/week)	>=5_serving	1-3 times per month	both coffee and coffee leaf tea	No	no	no	sever mental stress	no	no	no	Noraml	104.666666666667	70	No	No	No
414	Rural	23 Sep 09	01jun2017	male	55-64	zeyise		Zeyse	protestant		Protestant	illitrate	No formal educ	married	Married	-1.6276255	2nd quantile	low pyhsical activity(<600 METminute/week)	<5_seving	1-3 times per month	coffee and tea	No	no	no	mild mental stress	no	no	no	Under Wt	104.666666666667	55	No	No	No
415	Rural	27 Sep 09	05jun2017	male	55-64	gammo		Gamo	protestant		Protestant	illitrate	No formal educ	married	Married	0.55911827	4th quantile	low pyhsical activity(<600 METminute/week)	>=5_serving	1-4 time per year	both coffee and coffee leaf tea	No	no	no	mild mental stress	no	no	no	Noraml	104.666666666667	54.6666666666667	No	No	No
416	Rural	17 Sep 09	26may2017	female	55-64	gammo		Gamo	Ortodox		Orthodox	illitrate	No formal educ	married	Married	1.7089014	4th quantile	high pysical activity (>=3000 METminute/week)	<5_seving	never	coffee and tea	No	no	no	mild mental stress	no	no	yes	Noraml	104.666666666667	67.6666666666667	No	No	No
417	Rural	03 Sep 09	12may2017	male	45-54	gammo		Gamo	protestant		Protestant	read&write	No formal educ	married	Married	-2.3599298	the poorest	high pysical activity (>=3000 METminute/week)	<5_seving	never	coffee only	No	no	no	mild mental stress	no	no	no	Noraml	104.666666666667	70.6666666666667	No	No	No
418	Rural	17 Sep 09	26may2017	female	35-44	zeyise		Zeyse	protestant		Protestant	illitrate	No formal educ	married	Married	-0.7245388	middle quantile	high pysical activity (>=3000 METminute/week)	>=5_serving	1-4 times per week	coffee and tea	No	yes	no	mild mental stress	no	no	yes	Noraml	104.666666666667	76	No	No	No
419	Rural	03 Sep 09	12may2017	female	55-64	gammo		Gamo	others	Trad_religion	Other	illitrate	No formal educ	widowed	Unmarried	-2.0198772	2nd quantile	high pysical activity (>=3000 METminute/week)	>=5_serving	1-4 time per year	coffee and tea	Yes	no	no	mild mental stress	no	no	yes	Under Wt	104.666666666667	71.3333333333333	No	No	No
420	Rural	20 Sep 09	29may2017	male	25-34	gammo		Gamo	Ortodox		Orthodox	1-8	primary school	married	Married	3.3877699	the richest	high pysical activity (>=3000 METminute/week)	>=5_serving	1-4 times per week	both coffee and coffee leaf tea	No	no	yes	mild mental stress	no	no	no	Noraml	104.666666666667	67.3333333333333	No	No	No
421	Rural	23 Aug 09	01may2017	female	45-54	gammo		Gamo	protestant		Protestant	illitrate	No formal educ	married	Married	-2.1936548	the poorest	high pysical activity (>=3000 METminute/week)	<5_seving	1-4 time per year	donot consumed	Yes	no	no	mild mental stress	no	no	yes	Noraml	104.666666666667	60.3333333333333	No	No	No
422	Rural	28 Sep 09	06jun2017	female	35-44	gammo		Gamo	protestant		Protestant	illitrate	No formal educ	married	Married	-0.86709553	middle quantile	low pyhsical activity(<600 METminute/week)	>=5_serving	1-4 time per year	coffee and tea	No	no	no	mild mental stress	no	no	yes	Noraml	104.666666666667	73.3333333333333	No	No	No
423	Rural	27 Aug 09	05may2017	male	35-44	gammo		Gamo	Ortodox		Orthodox	illitrate	No formal educ	married	Married	-1.778046	2nd quantile	low pyhsical activity(<600 METminute/week)	>=5_serving	1-4 time per year	coffee and tea	No	no	no	mild mental stress	no	no	no	Noraml	105	69.6666666666667	No	No	No
424	Urban	22 Sep 09	31may2017	female	55-64	gammo		Gamo	Ortodox		Orthodox	21+	secondary and above	married	Married	1.6243923	4th quantile	high pysical activity (>=3000 METminute/week)	>=5_serving	1-3 times per month	coffee and tea	No	yes	no	mild mental stress	yes	yes	no	Noraml	105	72.3333333333333	No	No	Yes
425	Rural	22 Aug 09	30apr2017	female	45-54	gammo		Gamo	Ortodox		Orthodox	illitrate	No formal educ	married	Married	-1.7468264	2nd quantile	moderate physical activity (600-3000 METminute/week)	>=5_serving	1-4 time per year	coffee and tea	No	no	no	mild mental stress	no	no	yes	Noraml	105	72	No	No	No
426	Rural	21 Aug 09	29apr2017	male	35-44	gammo		Gamo	Ortodox		Orthodox	illitrate	No formal educ	married	Married	-1.6703814	2nd quantile	high pysical activity (>=3000 METminute/week)	>=5_serving	1-4 time per year	coffee and tea	No	no	no	moderate mental stress	no	no	no	Noraml	105	58.6666666666667	No	No	No
427	Rural	18 Aug 09	26apr2017	male	35-44	gammo		Gamo	Ortodox		Orthodox	illitrate	No formal educ	married	Married	-0.9412722	middle quantile	high pysical activity (>=3000 METminute/week)	>=5_serving	1-4 time per year	coffee and tea	Yes	no	no	moderate mental stress	no	no	no	Noraml	105	66.6666666666667	No	No	No
428	Rural	21 Sep 09	30may2017	female	25-34	zeyise		Zeyse	protestant		Protestant	illitrate	No formal educ	married	Married	-1.4968014	2nd quantile	moderate physical activity (600-3000 METminute/week)	>=5_serving	never	coffee and tea	No	yes	no	mild mental stress	no	no	yes	Noraml	105	64.6666666666667	No	No	No
429	Rural	08 Oct 09	16jun2017	male	25-34	gammo		Gamo	protestant		Protestant	illitrate	No formal educ	married	Married	0.67908376	4th quantile	low pyhsical activity(<600 METminute/week)	>=5_serving	1-4 time per year	coffee only	Yes	no	no	moderate mental stress	no	no	no	Noraml	105	71.6666666666667	No	No	No
430	Rural	05 Sep 09	14may2017	male	45-54	gammo		Gamo	others	Trad_religion	Other	illitrate	No formal educ	married	Married	-2.9161322	the poorest	high pysical activity (>=3000 METminute/week)	>=5_serving	1-4 time per year	coffee only	Yes	no	no	mild mental stress	no	no	no	Noraml	105	64.6666666666667	No	No	No
431	Rural	02 Sep 09	11may2017	male	55-64	gammo		Gamo	Ortodox		Orthodox	illitrate	No formal educ	married	Married	-2.2565701	the poorest	high pysical activity (>=3000 METminute/week)	>=5_serving	1-4 time per year	coffee and tea	Yes	yes	no	moderate mental stress	no	no	no	Noraml	105	71.6666666666667	No	No	No
432	Rural	16 Sep 09	25may2017	female	45-54	zeyise		Zeyse	protestant		Protestant	illitrate	No formal educ	married	Married	-1.6276255	2nd quantile	high pysical activity (>=3000 METminute/week)	<5_seving	1-4 times per week	coffee and tea	No	no	no	mild mental stress	no	no	yes	Noraml	105	78.6666666666667	No	No	No
433	Rural	19 Aug 09	27apr2017	male	55-64	gammo		Gamo	protestant		Protestant	1-8	primary school	married	Married	1.0018411	4th quantile	low pyhsical activity(<600 METminute/week)	<5_seving	1-4 time per year	coffee and tea	No	no	no	moderate mental stress	no	no	no	Noraml	105	69.3333333333333	No	No	No
434	Rural	13 Sep 09	22may2017	male	55-64	gammo		Gamo	protestant		Protestant	illitrate	No formal educ	married	Married	0.59174758	4th quantile	high pysical activity (>=3000 METminute/week)	>=5_serving	1-4 time per year	coffee only	No	no	no	moderate mental stress	no	no	no	Under Wt	105	68.3333333333333	No	No	No
435	Rural	25 Aug 09	03may2017	male	45-54	gammo		Gamo	Ortodox		Orthodox	illitrate	No formal educ	married	Married	-1.001996	middle quantile	high pysical activity (>=3000 METminute/week)	>=5_serving	1-4 time per year	coffee and tea	Yes	no	no	moderate mental stress	no	no	no	Under Wt	105	67.6666666666667	No	No	No
436	Rural	22 Sep 09	31may2017	female	35-44	zeyise		Zeyse	protestant		Protestant	illitrate	No formal educ	married	Married	-1.1991063	middle quantile	low pyhsical activity(<600 METminute/week)	<5_seving	1-3 times per month	coffee and tea	No	no	no	mild mental stress	no	no	yes	Noraml	105.333333333333	79.3333333333333	No	No	No
437	Rural	27 Aug 09	05may2017	female	35-44	gammo		Gamo	others	Trad_religion	Other	illitrate	No formal educ	married	Married	-2.0198772	2nd quantile	high pysical activity (>=3000 METminute/week)	>=5_serving	1-4 time per year	donot consumed	Yes	no	no	mild mental stress	no	no	yes	Noraml	105.333333333333	69.3333333333333	No	No	No
438	Rural	02 Sep 09	11may2017	female	55-64	gammo		Gamo	protestant		Protestant	illitrate	No formal educ	married	Married	-1.5895634	2nd quantile	high pysical activity (>=3000 METminute/week)	>=5_serving	1-4 time per year	coffee and tea	No	no	no	moderate mental stress	no	no	yes	Noraml	105.333333333333	71.3333333333333	No	No	No
439	Rural	28 Aug 09	06may2017	male	45-54	gammo		Gamo	Ortodox		Orthodox	illitrate	No formal educ	married	Married	-2.2708955	the poorest	low pyhsical activity(<600 METminute/week)	>=5_serving	1-4 time per year	coffee and tea	Yes	yes	no	moderate mental stress	no	no	no	Noraml	105.333333333333	66	No	No	No
440	Rural	24 Aug 09	02may2017	female	35-44	gammo		Gamo	others	Trad_religion	Other	illitrate	No formal educ	married	Married	-2.3979244	the poorest	moderate physical activity (600-3000 METminute/week)	>=5_serving	1-4 time per year	coffee and tea	No	no	no	mild mental stress	no	no	yes	Noraml	105.333333333333	55.3333333333333	No	No	No
441	Rural	24 Aug 09	02may2017	female	35-44	gammo		Gamo	others	Trad_religion	Other	illitrate	No formal educ	married	Married	-3.1496224	the poorest	high pysical activity (>=3000 METminute/week)	<5_seving	1-4 time per year	coffee and tea	Yes	no	no	moderate mental stress	no	no	yes	Noraml	105.333333333333	65.3333333333333	No	No	No
442	Rural	04 Oct 09	12jun2017	male	35-44	gammo		Gamo	protestant		Protestant	illitrate	No formal educ	married	Married	1.8951689	4th quantile	high pysical activity (>=3000 METminute/week)	<5_seving	1-4 time per year	coffee and tea	No	no	no	mild mental stress	no	no	no	Noraml	105.333333333333	57	No	No	No
443	Urban	12 Sep 09	21may2017	female	45-54	wolayita		Other	protestant		Protestant	1-8	primary school	married	Married	1.358674	4th quantile	high pysical activity (>=3000 METminute/week)	<5_seving	1-4 time per year	coffee and tea	No	no	no	mild mental stress	no	no	yes	Noraml	105.333333333333	69.6666666666667	No	No	No
444	Rural	20 Aug 09	28apr2017	female	45-54	gammo		Gamo	Ortodox		Orthodox	illitrate	No formal educ	unmarried	Unmarried	-1.0655167	middle quantile	low pyhsical activity(<600 METminute/week)	<5_seving	1-4 time per year	coffee only	No	no	no	mild mental stress	no	no	yes	Noraml	105.333333333333	72.3333333333333	No	No	No
445	Rural	25 Aug 09	03may2017	male	45-54	gammo		Gamo	Ortodox		Orthodox	illitrate	No formal educ	married	Married	-1.624153	2nd quantile	high pysical activity (>=3000 METminute/week)	<5_seving	1-4 time per year	coffee and tea	Yes	no	no	mild mental stress	no	no	no	Noraml	105.333333333333	68	No	No	No
446	Rural	04 Sep 09	13may2017	female	25-34	gammo		Gamo	Ortodox		Orthodox	9-12	secondary and above	married	Married	3.0592773	the richest	moderate physical activity (600-3000 METminute/week)	>=5_serving	1-4 time per year	coffee only	No	yes	no	moderate mental stress	no	no	yes	Noraml	105.333333333333	70.3333333333333	No	No	No
447	Rural	25 Sep 09	03jun2017	male	55-64	gammo		Gamo	protestant		Protestant	illitrate	No formal educ	married	Married	2.7675087	the richest	low pyhsical activity(<600 METminute/week)	<5_seving	1-3 times per month	donot consumed	No	no	no	mild mental stress	yes	yes	no	Noraml	105.333333333333	70.3333333333333	No	No	Yes
448	Rural	27 Aug 09	05may2017	female	55-64	gammo		Gamo	Ortodox		Orthodox	illitrate	No formal educ	married	Married	-1.9331653	2nd quantile	moderate physical activity (600-3000 METminute/week)	>=5_serving	1-4 time per year	coffee and tea	No	no	no	moderate mental stress	no	no	yes	Noraml	105.333333333333	62.6666666666667	No	No	No
449	Urban	16 Sep 09	25may2017	male	25-34	gammo		Gamo	Ortodox		Orthodox	illitrate	No formal educ	married	Married	0.3612299	middle quantile	high pysical activity (>=3000 METminute/week)	<5_seving	1-4 time per year	coffee and tea	No	no	no	mild mental stress	no	no	no	Noraml	105.333333333333	56.3333333333333	No	No	No
450	Rural	27 Aug 09	05may2017	male	45-54	gammo		Gamo	protestant		Protestant	1-8	primary school	married	Married	-0.11582086	middle quantile	high pysical activity (>=3000 METminute/week)	>=5_serving	1-4 time per year	coffee and tea	No	no	no	moderate mental stress	no	no	no	Noraml	105.333333333333	55	No	No	No
451	Rural	14 Sep 09	23may2017	female	25-34	zeyise		Zeyse	protestant		Protestant	illitrate	No formal educ	married	Married	-1.0773889	middle quantile	high pysical activity (>=3000 METminute/week)	>=5_serving	1-4 time per year	coffee and tea	No	no	no	mild mental stress	yes	yes	yes	Over Wt	105.333333333333	57.6666666666667	No	No	Yes
452	Rural	27 Aug 09	05may2017	male	55-64	gammo		Gamo	protestant		Protestant	illitrate	No formal educ	married	Married	-1.3557544	middle quantile	high pysical activity (>=3000 METminute/week)	<5_seving	1-4 times per week	coffee and tea	No	no	no	mild mental stress	no	no	no	Noraml	105.333333333333	68	No	No	No
453	Rural	17 Aug 09	25apr2017	male	35-44	gammo		Gamo	protestant		Protestant	illitrate	No formal educ	married	Married	-2.3718255	the poorest	low pyhsical activity(<600 METminute/week)	<5_seving	1-4 time per year	coffee and tea	No	no	no	mild mental stress	no	no	no	Noraml	105.333333333333	73.3333333333333	No	No	No
454	Rural	25 Sep 09	03jun2017	female	35-44	gammo		Gamo	others	Trad_religion	Other	illitrate	No formal educ	married	Married	0.24437271	middle quantile	low pyhsical activity(<600 METminute/week)	<5_seving	1-3 times per month	donot consumed	No	no	no	mild mental stress	no	no	yes	Noraml	105.333333333333	69	No	No	No
455	Rural	07 Sep 09	16may2017	female	35-44	gammo		Gamo	protestant		Protestant	1-8	primary school	married	Married	2.1216414	4th quantile	high pysical activity (>=3000 METminute/week)	>=5_serving	1-4 time per year	coffee only	No	no	no	mild mental stress	no	no	yes	Noraml	105.666666666667	81	No	No	No
456	Urban	13 Sep 09	22may2017	female	35-44	gammo		Gamo	protestant		Protestant	illitrate	No formal educ	married	Married	-0.18826291	middle quantile	low pyhsical activity(<600 METminute/week)	>=5_serving	1-4 time per year	coffee and tea	No	no	no	mild mental stress	no	no	yes	Noraml	105.666666666667	66	No	No	No
457	Rural	26 Aug 09	04may2017	female	35-44	gammo		Gamo	Ortodox		Orthodox	illitrate	No formal educ	married	Married	-2.0198772	2nd quantile	high pysical activity (>=3000 METminute/week)	>=5_serving	1-4 time per year	donot consumed	No	yes	no	mild mental stress	no	no	no	Noraml	105.666666666667	68.6666666666667	No	No	No
458	Rural	22 Aug 09	30apr2017	male	45-54	gammo		Gamo	Ortodox		Orthodox	illitrate	No formal educ	married	Married	-1.5014405	2nd quantile	low pyhsical activity(<600 METminute/week)	<5_seving	1-4 time per year	coffee and tea	Yes	no	no	mild mental stress	no	no	no	Noraml	105.666666666667	70	No	No	No
459	Rural	04 Sep 09	13may2017	female	55-64	gammo		Gamo	protestant		Protestant	illitrate	No formal educ	married	Married	-2.3718255	the poorest	high pysical activity (>=3000 METminute/week)	<5_seving	1-4 time per year	coffee and tea	No	no	no	mild mental stress	no	no	yes	Noraml	105.666666666667	66	No	No	No
460	Rural	28 Aug 09	06may2017	male	45-54	gammo		Gamo	Ortodox		Orthodox	illitrate	No formal educ	married	Married	-2.3718255	the poorest	low pyhsical activity(<600 METminute/week)	>=5_serving	1-4 time per year	coffee and tea	Yes	no	no	moderate mental stress	no	no	no	Noraml	105.666666666667	71.6666666666667	No	No	No
461	Rural	30 Aug 09	08may2017	male	35-44	gammo		Gamo	protestant		Protestant	illitrate	No formal educ	married	Married	-1.9331653	2nd quantile	high pysical activity (>=3000 METminute/week)	>=5_serving	1-4 time per year	coffee and tea	No	no	no	moderate mental stress	no	no	no	Noraml	105.666666666667	54.6666666666667	No	No	No
462	Rural	24 Aug 09	02may2017	female	25-34	gammo		Gamo	protestant		Protestant	illitrate	No formal educ	married	Married	-2.1022799	2nd quantile	high pysical activity (>=3000 METminute/week)	<5_seving	1-4 time per year	donot consumed	No	no	no	mild mental stress	no	no	yes	Noraml	105.666666666667	69.6666666666667	No	No	No
463	Rural	17 Sep 09	26may2017	male	45-54	goffa		Other	protestant		Protestant	illitrate	No formal educ	married	Married	4.3362231	the richest	high pysical activity (>=3000 METminute/week)	<5_seving	1-4 time per year	coffee and tea	No	no	no	mild mental stress	no	no	no	Under Wt	105.666666666667	65.6666666666667	No	No	No
464	Rural	14 Sep 09	23may2017	male	55-64	goffa		Other	Ortodox		Orthodox	read&write	No formal educ	married	Married	2.2924395	the richest	high pysical activity (>=3000 METminute/week)	>=5_serving	1-4 time per year	coffee and tea	Yes	no	no	mild mental stress	no	no	no	Noraml	105.666666666667	71.3333333333333	No	No	No
465	Rural	25 Sep 09	03jun2017	male	35-44	gammo		Gamo	protestant		Protestant	9-12	secondary and above	married	Married	4.1956201	the richest	high pysical activity (>=3000 METminute/week)	<5_seving	1-4 time per year	coffee and tea	No	no	no	moderate mental stress	no	no	no	Noraml	105.666666666667	69.6666666666667	No	No	No
466	Urban	11 Sep 09	20may2017	male	45-54	gammo		Gamo	protestant		Protestant	1-8	primary school	married	Married	2.4676921	the richest	high pysical activity (>=3000 METminute/week)	<5_seving	never	coffee and tea	No	no	no	mild mental stress	no	no	no	Noraml	105.666666666667	63.6666666666667	No	No	No
467	Rural	18 Aug 09	26apr2017	male	55-64	gammo		Gamo	Ortodox		Orthodox	1-8	primary school	married	Married	-2.0662181	2nd quantile	high pysical activity (>=3000 METminute/week)	>=5_serving	1-4 time per year	donot consumed	No	no	no	mild mental stress	no	no	no	Noraml	105.666666666667	58.6666666666667	No	No	No
468	Rural	26 Aug 09	04may2017	female	25-34	gammo		Gamo	Ortodox		Orthodox	illitrate	No formal educ	married	Married	-1.9362749	2nd quantile	high pysical activity (>=3000 METminute/week)	<5_seving	1-4 time per year	donot consumed	No	no	no	mild mental stress	no	no	yes	Noraml	105.666666666667	72.3333333333333	No	No	No
469	Rural	13 Sep 09	22may2017	female	25-34	gammo		Gamo	protestant		Protestant	9-12	secondary and above	married	Married	0.52259624	middle quantile	moderate physical activity (600-3000 METminute/week)	>=5_serving	1-4 time per year	coffee and tea	No	no	no	mild mental stress	no	no	no	Noraml	106	47.3333333333333	No	No	No
470	Rural	13 Oct 09	21jun2017	male	25-34	gammo		Gamo	protestant		Protestant	1-8	primary school	unmarried	Unmarried	3.9166567	the richest	high pysical activity (>=3000 METminute/week)	<5_seving	1-4 time per year	both coffee and coffee leaf tea	No	no	no	mild mental stress	no	no	no	Under Wt	106	74	No	No	No
471	Rural	20 Aug 09	28apr2017	male	35-44	gammo		Gamo	protestant		Protestant	illitrate	No formal educ	married	Married	-1.0176715	middle quantile	high pysical activity (>=3000 METminute/week)	>=5_serving	1-4 time per year	coffee and tea	No	no	no	mild mental stress	no	no	no	Noraml	106	67	No	No	No
472	Rural	21 Sep 09	30may2017	male	45-54	zeyise		Zeyse	Ortodox		Orthodox	1-8	primary school	married	Married	-1.1152608	middle quantile	high pysical activity (>=3000 METminute/week)	>=5_serving	never	donot consumed	No	no	no	mild mental stress	no	no	no	Noraml	106	75.3333333333333	No	No	No
473	Rural	20 Aug 09	28apr2017	male	55-64	gammo		Gamo	protestant		Protestant	illitrate	No formal educ	married	Married	-1.9331653	2nd quantile	high pysical activity (>=3000 METminute/week)	>=5_serving	1-3 times per month	coffee and tea	Yes	no	no	mild mental stress	no	no	no	Noraml	106	73.6666666666667	No	No	No
474	Rural	15 Sep 09	24may2017	male	55-64	gammo		Gamo	protestant		Protestant	illitrate	No formal educ	widowed	Unmarried	1.9550264	4th quantile	high pysical activity (>=3000 METminute/week)	>=5_serving	1-4 time per year	coffee and tea	No	no	no	mild mental stress	no	no	no	Noraml	106	66.6666666666667	No	No	No
475	Rural	20 Aug 09	28apr2017	female	25-34	gammo		Gamo	protestant		Protestant	illitrate	No formal educ	married	Married	-2.8186538	the poorest	moderate physical activity (600-3000 METminute/week)	>=5_serving	1-4 time per year	coffee and tea	No	no	no	moderate mental stress	no	no	yes	Noraml	106	62	No	No	No
476	Rural	25 Aug 09	03may2017	male	45-54	gammo		Gamo	Ortodox		Orthodox	illitrate	No formal educ	married	Married	-2.0903842	2nd quantile	high pysical activity (>=3000 METminute/week)	<5_seving	1-4 time per year	donot consumed	Yes	no	no	mild mental stress	no	no	no	Noraml	106	72.6666666666667	No	No	No
477	Rural	05 Oct 09	13jun2017	male	45-54	gammo		Gamo	protestant		Protestant	1-8	primary school	married	Married	1.591844	4th quantile	high pysical activity (>=3000 METminute/week)	<5_seving	1-3 times per month	coffee and tea	No	no	no	moderate mental stress	no	no	no	Noraml	106	71.6666666666667	No	No	No
478	Rural	27 Aug 09	05may2017	female	55-64	gammo		Gamo	protestant		Protestant	illitrate	No formal educ	married	Married	-2.3599298	the poorest	low pyhsical activity(<600 METminute/week)	>=5_serving	1-4 times per week	coffee and tea	No	no	no	mild mental stress	no	no	yes	Noraml	106	64	No	No	No
479	Urban	16 Sep 09	25may2017	female	35-44	wolayita		Other	protestant		Protestant	illitrate	No formal educ	married	Married	0.38727614	middle quantile	high pysical activity (>=3000 METminute/week)	<5_seving	1-4 time per year	coffee and tea	No	no	no	moderate mental stress	no	no	no	Under Wt	106	79.3333333333333	No	No	No
480	Rural	01 Aug 09	09apr2017	male	35-44	gammo		Gamo	Ortodox		Orthodox	illitrate	No formal educ	married	Married	-1.6853688	2nd quantile	high pysical activity (>=3000 METminute/week)	>=5_serving	1-4 time per year	coffee and tea	No	no	no	mild mental stress	no	no	no	Noraml	106	68	No	No	No
481	Rural	21 Aug 09	29apr2017	male	55-64	gammo		Gamo	Ortodox		Orthodox	illitrate	No formal educ	married	Married	-2.496532	the poorest	low pyhsical activity(<600 METminute/week)	>=5_serving	1-4 time per year	coffee and tea	Yes	no	no	mild mental stress	no	no	no	Noraml	106	72.3333333333333	No	No	No
482	Rural	11 Sep 09	20may2017	female	45-54	wolayita		Other	protestant		Protestant	illitrate	No formal educ	widowed	Unmarried	4.1497626	the richest	low pyhsical activity(<600 METminute/week)	<5_seving	never	both coffee and coffee leaf tea	No	no	no	moderate mental stress	no	no	yes	Noraml	106	69	No	No	No
483	Rural	20 Aug 09	28apr2017	male	35-44	gammo		Gamo	Ortodox		Orthodox	illitrate	No formal educ	married	Married	-1.9331653	2nd quantile	high pysical activity (>=3000 METminute/week)	>=5_serving	1-3 times per month	coffee and tea	Yes	no	no	mild mental stress	no	no	no	Noraml	106	77.3333333333333	No	No	No
484	Rural	25 Sep 09	03jun2017	male	45-54	gammo		Gamo	protestant		Protestant	illitrate	No formal educ	married	Married	-0.41219696	middle quantile	moderate physical activity (600-3000 METminute/week)	<5_seving	1-4 times per week	coffee and tea	No	no	no	mild mental stress	no	no	no	Noraml	106	72.3333333333333	No	No	No
485	Rural	27 Aug 09	05may2017	male	45-54	gammo		Gamo	protestant		Protestant	read&write	No formal educ	married	Married	-1.5869495	2nd quantile	high pysical activity (>=3000 METminute/week)	>=5_serving	1-4 time per year	coffee and tea	No	no	no	mild mental stress	no	no	no	Over Wt	106	70.6666666666667	No	No	No
486	Rural	28 Aug 09	06may2017	female	55-64	gammo		Gamo	protestant		Protestant	illitrate	No formal educ	widowed	Unmarried	-0.77930284	middle quantile	high pysical activity (>=3000 METminute/week)	>=5_serving	1-4 time per year	coffee and tea	No	no	no	moderate mental stress	no	no	yes	Under Wt	106	62	No	No	No
487	Rural	04 Oct 09	12jun2017	male	35-44	wolayita		Other	protestant		Protestant	1-8	primary school	married	Married	2.1098711	4th quantile	high pysical activity (>=3000 METminute/week)	>=5_serving	1-4 time per year	donot consumed	Yes	no	no	mild mental stress	no	no	no	Noraml	106	68.6666666666667	No	No	No
488	Rural	20 Aug 09	28apr2017	female	45-54	gammo		Gamo	Ortodox		Orthodox	illitrate	No formal educ	married	Married	-2.8498735	the poorest	high pysical activity (>=3000 METminute/week)	<5_seving	1-4 time per year	coffee and tea	No	no	no	mild mental stress	no	no	yes	Noraml	106	75	No	No	No
489	Rural	28 Sep 09	06jun2017	male	35-44	gammo		Gamo	protestant		Protestant	illitrate	No formal educ	married	Married	1.2511078	4th quantile	high pysical activity (>=3000 METminute/week)	<5_seving	1-4 time per year	coffee and tea	No	no	no	mild mental stress	no	no	no	Noraml	106	71	No	No	No
490	Rural	29 Aug 09	07may2017	female	25-34	gammo		Gamo	protestant		Protestant	illitrate	No formal educ	married	Married	-2.1098924	2nd quantile	high pysical activity (>=3000 METminute/week)	>=5_serving	1-4 time per year	coffee and tea	No	no	no	mild mental stress	no	no	yes	Over Wt	106	64.3333333333333	No	No	No
491	Rural	25 Aug 09	03may2017	male	45-54	gammo		Gamo	Ortodox		Orthodox	illitrate	No formal educ	married	Married	-2.0461071	2nd quantile	high pysical activity (>=3000 METminute/week)	<5_seving	1-4 time per year	coffee and tea	No	no	no	moderate mental stress	no	no	no	Noraml	106	69.6666666666667	No	No	No
492	Urban	17 Sep 09	26may2017	female	35-44	gammo		Gamo	Ortodox		Orthodox	1-8	primary school	married	Married	1.4781027	4th quantile	high pysical activity (>=3000 METminute/week)	<5_seving	1-4 time per year	coffee and tea	No	no	no	mild mental stress	no	no	no	Noraml	106	78	No	No	No
493	Rural	29 Sep 09	07jun2017	female	45-54	gammo		Gamo	protestant		Protestant	illitrate	No formal educ	married	Married	1.0771708	4th quantile	low pyhsical activity(<600 METminute/week)	>=5_serving	1-4 time per year	coffee and tea	Yes	no	no	mild mental stress	no	no	yes	Over Wt	106	73.6666666666667	No	No	No
494	Urban	20 Sep 09	29may2017	female	25-34	0ther	Gurage	Other	Ortodox		Orthodox	1-8	primary school	married	Married	5.9382529	the richest	moderate physical activity (600-3000 METminute/week)	<5_seving	1-4 time per year	coffee only	No	no	no	sever mental stress	no	no	yes	Over Wt	106.333333333333	56.3333333333333	No	No	No
495	Rural	03 Oct 09	11jun2017	female	45-54	gammo		Gamo	protestant		Protestant	illitrate	No formal educ	married	Married	1.1444592	4th quantile	moderate physical activity (600-3000 METminute/week)	>=5_serving	1-4 time per year	coffee and tea	No	no	no	moderate mental stress	no	no	yes	Over Wt	106.333333333333	59.6666666666667	No	No	No
496	Rural	19 Aug 09	27apr2017	female	25-34	gammo		Gamo	protestant		Protestant	illitrate	No formal educ	married	Married	-1.5776774	2nd quantile	moderate physical activity (600-3000 METminute/week)	>=5_serving	1-3 times per month	coffee and tea	No	no	no	mild mental stress	no	no	yes	Noraml	106.333333333333	62.6666666666667	No	No	No
497	Rural	01 Sep 09	10may2017	male	45-54	gammo		Gamo	protestant		Protestant	1-8	primary school	married	Married	0.25686008	middle quantile	high pysical activity (>=3000 METminute/week)	>=5_serving	1-4 time per year	coffee and tea	No	no	no	mild mental stress	no	no	no	Over Wt	106.333333333333	81.3333333333333	No	No	No
498	Rural	18 Sep 09	27may2017	female	35-44	zeyise		Zeyse	protestant		Protestant	illitrate	No formal educ	married	Married	-2.3006186	the poorest	moderate physical activity (600-3000 METminute/week)	<5_seving	never	coffee and tea	No	no	no	mild mental stress	no	no	yes	Over Wt	106.333333333333	68.3333333333333	No	No	No
499	Rural	02 Sep 09	11may2017	female	55-64	gammo		Gamo	Ortodox		Orthodox	illitrate	No formal educ	married	Married	-2.1249673	2nd quantile	high pysical activity (>=3000 METminute/week)	>=5_serving	1-4 time per year	coffee only	Yes	no	no	sever mental stress	no	no	yes	Under Wt	106.333333333333	68.6666666666667	No	No	No
500	Rural	27 Aug 09	05may2017	female	55-64	gammo		Gamo	Ortodox		Orthodox	illitrate	No formal educ	married	Married	-2.3618586	the poorest	moderate physical activity (600-3000 METminute/week)	>=5_serving	1-4 times per week	coffee and tea	No	no	no	mild mental stress	no	no	yes	Noraml	106.333333333333	70.6666666666667	No	No	No
501	Rural	25 Aug 09	03may2017	male	25-34	gammo		Gamo	Ortodox		Orthodox	illitrate	No formal educ	married	Married	-2.531455	the poorest	high pysical activity (>=3000 METminute/week)	>=5_serving	1-4 time per year	coffee and tea	No	yes	no	mild mental stress	no	no	no	Noraml	106.333333333333	68.6666666666667	No	No	No
502	Rural	29 Aug 09	07may2017	male	55-64	gammo		Gamo	protestant		Protestant	read&write	No formal educ	married	Married	-2.3718255	the poorest	low pyhsical activity(<600 METminute/week)	>=5_serving	1-4 time per year	coffee only	Yes	no	no	moderate mental stress	no	no	no	Noraml	106.333333333333	59	No	No	No
503	Urban	17 Sep 09	26may2017	female	25-34	gammo		Gamo	protestant		Protestant	1-8	primary school	married	Married	-0.18271334	middle quantile	high pysical activity (>=3000 METminute/week)	<5_seving	1-4 time per year	coffee and tea	Yes	no	no	mild mental stress	no	no	yes	Noraml	106.333333333333	74.3333333333333	No	No	No
504	Rural	10 Sep 09	19may2017	female	45-54	goffa		Other	Ortodox		Orthodox	1-8	primary school	separated	Unmarried	3.2351375	the richest	high pysical activity (>=3000 METminute/week)	<5_seving	1-4 time per year	coffee and tea	No	no	no	mild mental stress	no	no	yes	Noraml	106.333333333333	64.3333333333333	No	No	No
505	Rural	04 Sep 09	13may2017	male	45-54	gammo		Gamo	Ortodox		Orthodox	illitrate	No formal educ	married	Married	-2.2142437	the poorest	low pyhsical activity(<600 METminute/week)	<5_seving	1-4 times per week	coffee only	No	yes	no	mild mental stress	no	no	no	Noraml	106.333333333333	71.6666666666667	No	No	No
506	Urban	14 Sep 09	23may2017	male	35-44	gammo		Gamo	protestant		Protestant	1-8	primary school	married	Married	1.335783	4th quantile	high pysical activity (>=3000 METminute/week)	>=5_serving	1-4 time per year	coffee and tea	No	no	no	moderate mental stress	no	no	no	Under Wt	106.333333333333	63.6666666666667	No	No	No
507	Rural	25 Aug 09	03may2017	male	55-64	gammo		Gamo	protestant		Protestant	illitrate	No formal educ	married	Married	-2.0198772	2nd quantile	high pysical activity (>=3000 METminute/week)	>=5_serving	1-4 time per year	coffee and tea	No	no	no	mild mental stress	no	no	no	Noraml	106.333333333333	65.3333333333333	No	No	No
508	Rural	21 Aug 09	29apr2017	female	45-54	gammo		Gamo	Ortodox		Orthodox	illitrate	No formal educ	married	Married	-1.6137295	2nd quantile	high pysical activity (>=3000 METminute/week)	>=5_serving	1-4 time per year	coffee and tea	No	no	no	mild mental stress	no	no	yes	Noraml	106.333333333333	68	No	No	No
509	Urban	13 Sep 09	22may2017	female	45-54	wolayita		Other	protestant		Protestant	illitrate	No formal educ	married	Married	3.1988509	the richest	low pyhsical activity(<600 METminute/week)	<5_seving	1-4 time per year	coffee and tea	No	no	no	moderate mental stress	no	no	yes	Noraml	106.333333333333	72.3333333333333	No	No	No
510	Rural	29 Aug 09	07may2017	male	25-34	gammo		Gamo	protestant		Protestant	21+	secondary and above	married	Married	-0.12807727	middle quantile	low pyhsical activity(<600 METminute/week)	<5_seving	1-3 times per month	coffee only	No	no	no	moderate mental stress	no	no	no	Noraml	106.333333333333	73	No	No	No
511	Rural	24 Aug 09	02may2017	male	45-54	gammo		Gamo	protestant		Protestant	read&write	No formal educ	married	Married	-1.0739164	middle quantile	high pysical activity (>=3000 METminute/week)	>=5_serving	1-4 time per year	coffee only	No	no	no	sever mental stress	no	no	no	Noraml	106.333333333333	71.6666666666667	No	No	No
512	Urban	10 Sep 09	19may2017	female	25-34	gammo		Gamo	protestant		Protestant	9-12	secondary and above	married	Married	0.54789293	middle quantile	low pyhsical activity(<600 METminute/week)	<5_seving	1-3 times per month	coffee and tea	No	no	no	mild mental stress	no	no	yes	Noraml	106.333333333333	71.6666666666667	No	No	No
513	Rural	23 Sep 09	01jun2017	female	25-34	wolayita		Other	protestant		Protestant	illitrate	No formal educ	married	Married	2.0343153	4th quantile	high pysical activity (>=3000 METminute/week)	<5_seving	never	coffee and tea	No	no	no	mild mental stress	yes	yes	yes	Noraml	106.333333333333	53.3333333333333	No	No	Yes
514	Rural	20 Sep 09	29may2017	male	35-44	zeyise		Zeyse	protestant		Protestant	illitrate	No formal educ	married	Married	-2.2377005	the poorest	high pysical activity (>=3000 METminute/week)	>=5_serving	1-4 time per year	coffee and tea	No	no	no	mild mental stress	no	no	no	Noraml	106.333333333333	76.3333333333333	No	No	No
515	Urban	11 Sep 09	20may2017	female	25-34	gammo		Gamo	protestant		Protestant	1-8	primary school	married	Married	3.5795052	the richest	moderate physical activity (600-3000 METminute/week)	<5_seving	never	coffee and tea	Yes	no	no	mild mental stress	no	no	no	Over Wt	106.333333333333	65	No	No	No
516	Rural	03 Sep 09	12may2017	male	45-54	gammo		Gamo	others	Trad_religion	Other	illitrate	No formal educ	married	Married	-2.3106096	the poorest	high pysical activity (>=3000 METminute/week)	>=5_serving	1-4 time per year	coffee and tea	No	no	no	moderate mental stress	no	no	no	Noraml	106.333333333333	72.6666666666667	No	No	No
517	Rural	05 Sep 09	14may2017	female	45-54	gammo		Gamo	Ortodox		Orthodox	illitrate	No formal educ	married	Married	-2.3001862	the poorest	high pysical activity (>=3000 METminute/week)	>=5_serving	1-4 time per year	coffee and tea	No	yes	no	mild mental stress	no	no	yes	Noraml	106.333333333333	68.6666666666667	No	No	No
518	Rural	12 Sep 09	21may2017	male	35-44	gammo		Gamo	protestant		Protestant	illitrate	No formal educ	married	Married	-0.20914838	middle quantile	high pysical activity (>=3000 METminute/week)	<5_seving	1-4 time per year	coffee and tea	No	no	no	mild mental stress	no	no	yes	Noraml	106.333333333333	66	No	No	No
519	Rural	01 Sep 09	10may2017	male	45-54	gammo		Gamo	Ortodox		Orthodox	illitrate	No formal educ	married	Married	-1.588569	2nd quantile	high pysical activity (>=3000 METminute/week)	>=5_serving	1-4 time per year	coffee only	No	no	no	mild mental stress	no	no	no	Noraml	106.333333333333	64.6666666666667	No	No	No
520	Rural	28 Aug 09	06may2017	male	55-64	gammo		Gamo	Ortodox		Orthodox	illitrate	No formal educ	married	Married	-2.2360704	the poorest	low pyhsical activity(<600 METminute/week)	>=5_serving	1-4 time per year	coffee and tea	Yes	no	no	moderate mental stress	no	no	no	Noraml	106.333333333333	59	No	No	No
521	Urban	22 Sep 09	31may2017	male	45-54	gammo		Gamo	protestant		Protestant	1-8	primary school	married	Married	2.1050718	4th quantile	high pysical activity (>=3000 METminute/week)	<5_seving	1-4 time per year	coffee and tea	No	no	no	mild mental stress	no	no	no	Noraml	106.333333333333	66.6666666666667	No	No	No
522	Rural	18 Aug 09	26apr2017	male	55-64	gammo		Gamo	Ortodox		Orthodox	illitrate	No formal educ	married	Married	-2.955256	the poorest	high pysical activity (>=3000 METminute/week)	>=5_serving	1-4 time per year	coffee and tea	Yes	yes	no	mild mental stress	no	no	no	Over Wt	106.333333333333	71.6666666666667	No	No	No
523	Urban	16 Sep 09	25may2017	female	45-54	gammo		Gamo	Ortodox		Orthodox	illitrate	No formal educ	widowed	Unmarried	1.8412993	4th quantile	high pysical activity (>=3000 METminute/week)	>=5_serving	never	donot consumed	No	no	no	sever mental stress	no	no	yes	Noraml	106.333333333333	74.3333333333333	No	No	No
524	Rural	20 Sep 09	29may2017	male	35-44	zeyise		Zeyse	protestant		Protestant	illitrate	No formal educ	married	Married	-0.17426026	middle quantile	low pyhsical activity(<600 METminute/week)	<5_seving	1-3 times per month	coffee and tea	No	no	no	mild mental stress	no	no	no	Noraml	106.333333333333	57.6666666666667	No	No	No
525	Rural	04 Sep 09	13may2017	male	35-44	gammo		Gamo	Ortodox		Orthodox	illitrate	No formal educ	married	Married	-0.91857171	middle quantile	high pysical activity (>=3000 METminute/week)	<5_seving	1-4 time per year	coffee and tea	No	yes	no	mild mental stress	no	no	no	Noraml	106.666666666667	77	No	No	No
526	Rural	25 Aug 09	03may2017	female	45-54	gammo		Gamo	Ortodox		Orthodox	illitrate	No formal educ	married	Married	-2.4933519	the poorest	high pysical activity (>=3000 METminute/week)	>=5_serving	1-4 time per year	coffee and tea	Yes	no	no	mild mental stress	no	no	yes	Noraml	106.666666666667	67.3333333333333	No	No	No
527	Rural	05 Sep 09	14may2017	male	55-64	gammo		Gamo	Ortodox		Orthodox	illitrate	No formal educ	married	Married	-1.5036207	2nd quantile	high pysical activity (>=3000 METminute/week)	>=5_serving	1-4 time per year	coffee and tea	Yes	yes	no	mild mental stress	no	no	no	Noraml	106.666666666667	73.3333333333333	No	No	No
528	Rural	23 Sep 09	01jun2017	male	25-34	zeyise		Zeyse	protestant		Protestant	illitrate	No formal educ	married	Married	-1.052211	middle quantile	moderate physical activity (600-3000 METminute/week)	<5_seving	1-3 times per month	coffee and tea	No	no	no	mild mental stress	no	no	no	Noraml	106.666666666667	62.3333333333333	No	No	No
529	Rural	11 Sep 09	20may2017	female	35-44	zeyise		Zeyse	protestant		Protestant	illitrate	No formal educ	married	Married	-2.7016418	the poorest	high pysical activity (>=3000 METminute/week)	>=5_serving	1-4 time per year	coffee and tea	No	no	no	mild mental stress	no	no	yes	Noraml	106.666666666667	74.6666666666667	No	No	No
530	Rural	02 Sep 09	11may2017	male	35-44	gammo		Gamo	protestant		Protestant	1-8	primary school	married	Married	-2.1458068	the poorest	high pysical activity (>=3000 METminute/week)	<5_seving	never	donot consumed	No	no	no	mild mental stress	no	no	no	Noraml	106.666666666667	67.6666666666667	No	No	No
531	Rural	02 Sep 09	11may2017	female	45-54	gammo		Gamo	protestant		Protestant	illitrate	No formal educ	married	Married	-2.4098201	the poorest	low pyhsical activity(<600 METminute/week)	>=5_serving	1-4 time per year	coffee and tea	No	no	no	mild mental stress	no	no	no	Noraml	106.666666666667	53.3333333333333	No	No	No
532	Rural	23 Sep 09	01jun2017	female	25-34	gammo		Gamo	protestant		Protestant	1-8	primary school	married	Married	2.2919309	the richest	high pysical activity (>=3000 METminute/week)	>=5_serving	1-3 times per month	coffee and tea	No	no	no	mild mental stress	no	no	yes	Noraml	106.666666666667	63.6666666666667	No	No	No
533	Urban	13 Sep 09	22may2017	female	35-44	wolayita		Other	protestant		Protestant	illitrate	No formal educ	married	Married	4.8646555	the richest	moderate physical activity (600-3000 METminute/week)	<5_seving	1-3 times per month	coffee and tea	No	no	no	moderate mental stress	no	no	no	Noraml	106.666666666667	64.6666666666667	No	No	No
534	Urban	21 Sep 09	30may2017	female	25-34	gammo		Gamo	protestant		Protestant	1-8	primary school	married	Married	2.0679731	4th quantile	low pyhsical activity(<600 METminute/week)	>=5_serving	never	coffee and tea	No	no	no	mild mental stress	no	no	yes	Over Wt	106.666666666667	76	No	No	No
535	Rural	27 Aug 09	05may2017	male	55-64	gammo		Gamo	Ortodox		Orthodox	illitrate	No formal educ	married	Married	-3.2985971	the poorest	high pysical activity (>=3000 METminute/week)	<5_seving	1-4 time per year	donot consumed	Yes	no	no	moderate mental stress	no	no	no	Noraml	106.666666666667	64.6666666666667	No	No	No
536	Rural	08 Oct 09	16jun2017	male	35-44	gammo		Gamo	Ortodox		Orthodox	illitrate	No formal educ	married	Married	3.2119884	the richest	low pyhsical activity(<600 METminute/week)	<5_seving	1-3 times per month	coffee and tea	No	no	no	mild mental stress	no	no	no	Noraml	106.666666666667	63.3333333333333	No	No	No
537	Rural	25 Aug 09	03may2017	female	45-54	gammo		Gamo	Ortodox		Orthodox	illitrate	No formal educ	married	Married	-0.61302811	middle quantile	low pyhsical activity(<600 METminute/week)	<5_seving	1-4 time per year	coffee and tea	No	no	no	moderate mental stress	no	no	no	Under Wt	106.666666666667	65.6666666666667	No	No	No
538	Rural	17 Aug 09	25apr2017	female	55-64	gammo		Gamo	protestant		Protestant	illitrate	No formal educ	widowed	Unmarried	-0.71818656	middle quantile	low pyhsical activity(<600 METminute/week)	>=5_serving	1-4 time per year	coffee only	No	no	no	moderate mental stress	no	no	yes	Under Wt	106.666666666667	62.3333333333333	No	No	No
539	Rural	16 Aug 09	24apr2017	male	35-44	gammo		Gamo	protestant		Protestant	read&write	No formal educ	married	Married	-0.70003623	middle quantile	high pysical activity (>=3000 METminute/week)	>=5_serving	1-4 time per year	coffee and tea	No	no	no	mild mental stress	no	no	no	Noraml	106.666666666667	74.3333333333333	No	No	No
540	Rural	06 Oct 09	14jun2017	female	35-44	gammo		Gamo	protestant		Protestant	illitrate	No formal educ	widowed	Unmarried	1.4205197	4th quantile	low pyhsical activity(<600 METminute/week)	>=5_serving	1-3 times per month	coffee and tea	No	no	no	mild mental stress	no	no	yes	Noraml	106.666666666667	76	No	No	No
541	Rural	28 Sep 09	06jun2017	female	25-34	gammo		Gamo	protestant		Protestant	illitrate	No formal educ	married	Married	1.1121193	4th quantile	moderate physical activity (600-3000 METminute/week)	<5_seving	1-4 time per year	coffee and tea	No	no	no	mild mental stress	no	no	yes	Noraml	106.666666666667	73	No	No	No
542	Rural	20 Aug 09	28apr2017	female	25-34	gammo		Gamo	Ortodox		Orthodox	illitrate	No formal educ	married	Married	-1.4920946	2nd quantile	moderate physical activity (600-3000 METminute/week)	>=5_serving	1-4 time per year	coffee and tea	No	no	no	moderate mental stress	no	no	no	Noraml	106.666666666667	72	No	No	No
543	Urban	16 Sep 09	25may2017	female	25-34	gammo		Gamo	protestant		Protestant	1-8	primary school	married	Married	1.481334	4th quantile	low pyhsical activity(<600 METminute/week)	<5_seving	1-4 time per year	coffee and tea	No	no	no	mild mental stress	no	no	no	Noraml	106.666666666667	74	No	No	No
544	Rural	17 Sep 09	26may2017	male	45-54	zeyise		Zeyse	protestant		Protestant	illitrate	No formal educ	married	Married	0.14807057	middle quantile	high pysical activity (>=3000 METminute/week)	<5_seving	1-4 times per week	coffee and tea	No	no	no	mild mental stress	no	no	no	Noraml	106.666666666667	68.3333333333333	No	No	No
545	Rural	02 Sep 09	11may2017	male	45-54	gammo		Gamo	protestant		Protestant	9-12	secondary and above	married	Married	-1.214168	middle quantile	high pysical activity (>=3000 METminute/week)	>=5_serving	1-4 time per year	coffee and tea	No	no	no	moderate mental stress	no	no	no	Noraml	106.666666666667	76	No	No	No
546	Rural	27 Aug 09	05may2017	male	35-44	gammo		Gamo	others	Trad_religion	Other	illitrate	No formal educ	married	Married	-2.9279099	the poorest	high pysical activity (>=3000 METminute/week)	<5_seving	1-4 time per year	coffee and tea	Yes	yes	no	moderate mental stress	no	no	no	Noraml	106.666666666667	68.3333333333333	No	No	No
547	Urban	24 Sep 09	02jun2017	female	35-44	gammo		Gamo	protestant		Protestant	illitrate	No formal educ	married	Married	-0.33124188	middle quantile	high pysical activity (>=3000 METminute/week)	>=5_serving	1-4 time per year	donot consumed	No	no	no	mild mental stress	no	no	yes	Noraml	106.666666666667	71.6666666666667	No	No	No
548	Rural	06 Sep 09	15may2017	female	35-44	gammo		Gamo	protestant		Protestant	illitrate	No formal educ	married	Married	-1.9688578	2nd quantile	high pysical activity (>=3000 METminute/week)	>=5_serving	1-4 time per year	coffee and tea	No	no	no	mild mental stress	no	no	yes	Noraml	106.666666666667	57	No	No	No
549	Rural	25 Aug 09	03may2017	male	55-64	gammo		Gamo	Ortodox		Orthodox	illitrate	No formal educ	married	Married	-2.8484802	the poorest	low pyhsical activity(<600 METminute/week)	>=5_serving	1-4 time per year	coffee and tea	Yes	no	no	moderate mental stress	no	no	no	Noraml	106.666666666667	65	No	No	No
550	Rural	26 Aug 09	04may2017	male	45-54	gammo		Gamo	protestant		Protestant	illitrate	No formal educ	married	Married	-0.73189723	middle quantile	high pysical activity (>=3000 METminute/week)	>=5_serving	1-4 time per year	coffee only	No	no	no	mild mental stress	no	no	no	Noraml	106.666666666667	75.3333333333333	No	No	No
551	Rural	20 Aug 09	28apr2017	male	55-64	gammo		Gamo	others	Trad_religion	Other	illitrate	No formal educ	married	Married	-2.0340044	2nd quantile	low pyhsical activity(<600 METminute/week)	>=5_serving	1-4 time per year	coffee and tea	Yes	no	no	mild mental stress	no	no	no	Noraml	107	67.6666666666667	No	No	No
552	Rural	25 Sep 09	03jun2017	female	25-34	gammo		Gamo	protestant		Protestant	illitrate	No formal educ	married	Married	-0.26039025	middle quantile	low pyhsical activity(<600 METminute/week)	<5_seving	1-3 times per month	coffee and tea	No	no	no	mild mental stress	no	no	yes	Over Wt	107	63.6666666666667	No	No	No
553	Rural	24 Sep 09	02jun2017	female	55-64	gammo		Gamo	protestant		Protestant	illitrate	No formal educ	married	Married	-0.31654996	middle quantile	moderate physical activity (600-3000 METminute/week)	>=5_serving	1-4 time per year	coffee and tea	No	no	no	sever mental stress	no	no	yes	Over Wt	107	72.6666666666667	No	No	No
554	Rural	26 Aug 09	04may2017	female	35-44	gammo		Gamo	protestant		Protestant	illitrate	No formal educ	married	Married	-2.2055504	the poorest	high pysical activity (>=3000 METminute/week)	>=5_serving	1-4 time per year	coffee and tea	No	no	no	mild mental stress	no	no	yes	Noraml	107	72.6666666666667	No	No	No
555	Rural	03 Sep 09	12may2017	male	25-34	gammo		Gamo	others	Trad_religion	Other	illitrate	No formal educ	married	Married	-2.3250067	the poorest	high pysical activity (>=3000 METminute/week)	>=5_serving	1-4 time per year	coffee and tea	Yes	yes	no	moderate mental stress	no	no	no	Noraml	107	61	No	No	No
556	Rural	02 Sep 09	11may2017	female	35-44	gammo		Gamo	protestant		Protestant	illitrate	No formal educ	married	Married	-3.0020747	the poorest	high pysical activity (>=3000 METminute/week)	<5_seving	1-4 time per year	coffee and tea	No	no	no	mild mental stress	no	no	yes	Noraml	107	74.6666666666667	No	No	No
557	Rural	18 Aug 09	26apr2017	female	25-34	gammo		Gamo	Ortodox		Orthodox	illitrate	No formal educ	married	Married	-0.68497086	middle quantile	moderate physical activity (600-3000 METminute/week)	>=5_serving	1-4 time per year	coffee and tea	No	no	no	moderate mental stress	no	no	yes	Noraml	107	62.3333333333333	No	No	No
558	Rural	01 Oct 09	09jun2017	female	35-44	gammo		Gamo	protestant		Protestant	illitrate	No formal educ	married	Married	1.4762956	4th quantile	low pyhsical activity(<600 METminute/week)	>=5_serving	1-3 times per month	coffee and tea	No	no	no	moderate mental stress	no	no	yes	Noraml	107	58	No	No	No
559	Rural	03 Sep 09	12may2017	female	45-54	gammo		Gamo	Ortodox		Orthodox	illitrate	No formal educ	married	Married	-1.6583661	2nd quantile	moderate physical activity (600-3000 METminute/week)	>=5_serving	1-4 time per year	donot consumed	No	no	yes	moderate mental stress	no	no	yes	Noraml	107	60.6666666666667	No	No	No
560	Rural	17 Sep 09	26may2017	female	45-54	wolayita		Other	protestant		Protestant	illitrate	No formal educ	married	Married	2.3155484	the richest	low pyhsical activity(<600 METminute/week)	<5_seving	1-4 time per year	coffee and tea	No	no	no	moderate mental stress	no	no	yes	Under Wt	107	68.6666666666667	No	No	No
561	Urban	25 Sep 09	03jun2017	male	45-54	gammo		Gamo	protestant		Protestant	1-8	primary school	married	Married	0.4136135	middle quantile	high pysical activity (>=3000 METminute/week)	<5_seving	never	coffee and tea	No	no	no	moderate mental stress	no	no	no	Noraml	107	73.3333333333333	No	No	No
562	Rural	17 Aug 09	25apr2017	female	35-44	gammo		Gamo	Ortodox		Orthodox	illitrate	No formal educ	married	Married	-2.3718255	the poorest	moderate physical activity (600-3000 METminute/week)	>=5_serving	1-4 time per year	coffee and tea	Yes	no	no	mild mental stress	no	no	yes	Noraml	107	70.3333333333333	No	No	No
563	Rural	19 Aug 09	27apr2017	female	25-34	gammo		Gamo	protestant		Protestant	illitrate	No formal educ	married	Married	-1.9792812	2nd quantile	moderate physical activity (600-3000 METminute/week)	>=5_serving	1-4 time per year	coffee and tea	No	no	no	mild mental stress	no	no	yes	Noraml	107	76	No	No	No
564	Rural	19 Sep 09	28may2017	female	35-44	gammo		Gamo	Ortodox		Orthodox	1-8	primary school	married	Married	3.4930005	the richest	high pysical activity (>=3000 METminute/week)	<5_seving	1-4 time per year	coffee and tea	No	no	no	mild mental stress	no	no	yes	Noraml	107	74.3333333333333	No	No	No
565	Rural	27 Aug 09	05may2017	female	35-44	gammo		Gamo	Ortodox		Orthodox	illitrate	No formal educ	married	Married	-2.7708058	the poorest	high pysical activity (>=3000 METminute/week)	>=5_serving	1-4 time per year	coffee and tea	No	no	no	mild mental stress	no	no	yes	Noraml	107	70.3333333333333	No	No	No
566	Rural	03 Oct 09	11jun2017	female	55-64	wolayita		Other	protestant		Protestant	1-8	primary school	married	Married	1.19427	4th quantile	high pysical activity (>=3000 METminute/week)	<5_seving	1-4 time per year	both coffee and coffee leaf tea	No	no	no	mild mental stress	no	no	yes	Noraml	107	73.3333333333333	No	No	No
567	Rural	28 Aug 09	06may2017	female	25-34	gammo		Gamo	Ortodox		Orthodox	illitrate	No formal educ	married	Married	-1.5999868	2nd quantile	high pysical activity (>=3000 METminute/week)	>=5_serving	1-4 time per year	both coffee and coffee leaf tea	No	no	no	mild mental stress	no	no	yes	Over Wt	107	83	No	No	No
568	Rural	21 Aug 09	29apr2017	male	35-44	gammo		Gamo	Ortodox		Orthodox	illitrate	No formal educ	married	Married	-1.0128957	middle quantile	high pysical activity (>=3000 METminute/week)	>=5_serving	1-4 time per year	coffee and tea	Yes	yes	no	mild mental stress	no	no	no	Over Wt	107	56.3333333333333	No	No	No
569	Rural	17 Aug 09	25apr2017	male	45-54	gammo		Gamo	protestant		Protestant	read&write	No formal educ	married	Married	-2.0808232	2nd quantile	high pysical activity (>=3000 METminute/week)	>=5_serving	1-4 time per year	donot consumed	No	no	no	moderate mental stress	no	no	no	Noraml	107	65	No	No	No
570	Rural	17 Sep 09	26may2017	male	55-64	gammo		Gamo	protestant		Protestant	1-8	primary school	married	Married	1.8760526	4th quantile	high pysical activity (>=3000 METminute/week)	<5_seving	never	coffee and tea	No	no	no	mild mental stress	no	no	no	Noraml	107	73.3333333333333	No	No	No
571	Rural	29 Sep 09	07jun2017	female	25-34	gammo		Gamo	protestant		Protestant	illitrate	No formal educ	married	Married	1.4665999	4th quantile	high pysical activity (>=3000 METminute/week)	>=5_serving	1-4 time per year	coffee and tea	No	no	no	mild mental stress	no	no	no	Noraml	107	52.6666666666667	No	No	No
572	Rural	27 Aug 09	05may2017	female	45-54	gammo		Gamo	others	Trad_religion	Other	illitrate	No formal educ	married	Married	-2.6729677	the poorest	low pyhsical activity(<600 METminute/week)	<5_seving	1-4 time per year	coffee only	Yes	no	no	mild mental stress	no	no	yes	Noraml	107	66.6666666666667	No	No	No
573	Rural	02 Sep 09	11may2017	female	55-64	gammo		Gamo	Ortodox		Orthodox	illitrate	No formal educ	married	Married	-0.91762882	middle quantile	high pysical activity (>=3000 METminute/week)	>=5_serving	1-4 time per year	coffee and tea	No	no	no	mild mental stress	no	no	yes	Noraml	107	72.6666666666667	No	No	No
574	Rural	24 Aug 09	02may2017	male	45-54	gammo		Gamo	Ortodox		Orthodox	illitrate	No formal educ	married	Married	-2.3718255	the poorest	high pysical activity (>=3000 METminute/week)	<5_seving	1-4 time per year	coffee and tea	No	no	no	mild mental stress	no	no	no	Under Wt	107	75	No	No	No
575	Urban	20 Sep 09	29may2017	female	25-34	gammo		Gamo	protestant		Protestant	21+	secondary and above	married	Married	2.8978591	the richest	low pyhsical activity(<600 METminute/week)	>=5_serving	1-3 times per month	coffee and tea	No	no	no	moderate mental stress	no	no	yes	Noraml	107	62	No	No	No
576	Rural	28 Aug 09	06may2017	female	45-54	gammo		Gamo	protestant		Protestant	illitrate	No formal educ	married	Married	-2.7708058	the poorest	moderate physical activity (600-3000 METminute/week)	>=5_serving	1-4 time per year	coffee and tea	No	no	no	mild mental stress	no	no	yes	Noraml	107	71	No	No	No
577	Rural	22 Sep 09	31may2017	female	35-44	zeyise		Zeyse	protestant		Protestant	illitrate	No formal educ	married	Married	-2.6569884	the poorest	moderate physical activity (600-3000 METminute/week)	>=5_serving	1-4 time per year	coffee and tea	No	yes	no	mild mental stress	no	no	yes	Noraml	107	73.3333333333333	No	No	No
578	Rural	10 Sep 09	19may2017	female	45-54	wolayita		Other	protestant		Protestant	illitrate	No formal educ	married	Married	3.1591065	the richest	high pysical activity (>=3000 METminute/week)	<5_seving	1-4 time per year	coffee and tea	No	no	no	mild mental stress	no	no	no	Noraml	107	66.3333333333333	No	No	No
579	Rural	22 Aug 09	30apr2017	male	25-34	gammo		Gamo	protestant		Protestant	9-12	secondary and above	married	Married	0.87926912	4th quantile	high pysical activity (>=3000 METminute/week)	<5_seving	1-4 times per week	coffee only	No	yes	no	mild mental stress	no	no	no	Over Wt	107	54	No	No	No
580	Rural	22 Aug 09	30apr2017	female	55-64	gammo		Gamo	protestant		Protestant	illitrate	No formal educ	widowed	Unmarried	-2.0207391	2nd quantile	moderate physical activity (600-3000 METminute/week)	>=5_serving	1-4 time per year	coffee and tea	No	no	no	moderate mental stress	no	no	yes	Noraml	107.333333333333	64	No	No	No
581	Rural	21 Sep 09	30may2017	male	25-34	wolayita		Other	protestant		Protestant	1-8	primary school	married	Married	0.35235313	middle quantile	high pysical activity (>=3000 METminute/week)	>=5_serving	1-4 time per year	coffee and tea	No	no	no	mild mental stress	no	no	yes	Under Wt	107.333333333333	66.6666666666667	No	No	No
582	Rural	23 Sep 09	01jun2017	male	35-44	gammo		Gamo	Ortodox		Orthodox	1-8	primary school	married	Married	2.9488802	the richest	high pysical activity (>=3000 METminute/week)	<5_seving	1-3 times per month	coffee and tea	No	no	yes	moderate mental stress	no	no	no	Noraml	107.333333333333	69	No	No	No
583	Rural	04 Sep 09	13may2017	male	25-34	gammo		Gamo	Ortodox		Orthodox	read&write	No formal educ	married	Married	-1.6137295	2nd quantile	high pysical activity (>=3000 METminute/week)	>=5_serving	1-4 times per week	coffee and tea	Yes	yes	no	mild mental stress	no	no	no	Noraml	107.333333333333	68.3333333333333	No	No	No
584	Rural	29 Sep 09	07jun2017	female	45-54	gammo		Gamo	protestant		Protestant	illitrate	No formal educ	married	Married	-0.3204312	middle quantile	high pysical activity (>=3000 METminute/week)	>=5_serving	never	coffee and tea	No	no	no	moderate mental stress	no	no	yes	Noraml	107.333333333333	69.6666666666667	No	No	No
585	Rural	28 Aug 09	06may2017	male	55-64	gammo		Gamo	protestant		Protestant	illitrate	No formal educ	married	Married	-1.9688578	2nd quantile	high pysical activity (>=3000 METminute/week)	>=5_serving	1-4 times per week	coffee and tea	No	no	no	mild mental stress	no	no	no	Noraml	107.333333333333	57.3333333333333	No	No	No
586	Rural	05 Sep 09	14may2017	female	35-44	gammo		Gamo	protestant		Protestant	illitrate	No formal educ	married	Married	-1.492864	2nd quantile	high pysical activity (>=3000 METminute/week)	<5_seving	1-4 time per year	coffee and tea	No	no	no	mild mental stress	no	no	yes	Noraml	107.333333333333	63	No	No	No
587	Rural	29 Aug 09	07may2017	female	25-34	gammo		Gamo	protestant		Protestant	illitrate	No formal educ	married	Married	-2.0548003	2nd quantile	high pysical activity (>=3000 METminute/week)	>=5_serving	1-4 time per year	coffee and tea	No	no	no	mild mental stress	no	no	yes	Noraml	107.333333333333	67.6666666666667	No	No	No
588	Rural	21 Aug 09	29apr2017	female	45-54	gammo		Gamo	Ortodox		Orthodox	illitrate	No formal educ	widowed	Unmarried	-1.5999868	2nd quantile	high pysical activity (>=3000 METminute/week)	<5_seving	1-4 time per year	donot consumed	Yes	no	no	mild mental stress	no	no	yes	Noraml	107.333333333333	61.6666666666667	No	No	No
589	Rural	18 Sep 09	27may2017	male	25-34	0ther	Korre	Other	protestant		Protestant	1-8	primary school	married	Married	3.8738973	the richest	high pysical activity (>=3000 METminute/week)	>=5_serving	1-4 time per year	coffee and tea	No	no	no	mild mental stress	no	no	no	Noraml	107.333333333333	58.3333333333333	No	No	No
590	Rural	26 Aug 09	04may2017	female	55-64	gammo		Gamo	Ortodox		Orthodox	illitrate	No formal educ	married	Married	-2.1381073	the poorest	high pysical activity (>=3000 METminute/week)	>=5_serving	1-4 time per year	coffee and tea	No	no	no	moderate mental stress	no	no	yes	Under Wt	107.333333333333	67.6666666666667	No	No	No
591	Rural	01 Sep 09	10may2017	male	55-64	gammo		Gamo	Ortodox		Orthodox	illitrate	No formal educ	married	Married	-2.9906232	the poorest	high pysical activity (>=3000 METminute/week)	>=5_serving	1-4 time per year	coffee and tea	Yes	no	no	mild mental stress	no	no	no	Noraml	107.333333333333	76.6666666666667	No	No	No
592	Rural	23 Aug 09	01may2017	female	35-44	gammo		Gamo	Ortodox		Orthodox	illitrate	No formal educ	married	Married	-2.531455	the poorest	high pysical activity (>=3000 METminute/week)	>=5_serving	never	coffee and tea	No	no	no	moderate mental stress	no	no	yes	Noraml	107.333333333333	74.6666666666667	No	No	No
593	Rural	30 Sep 09	08jun2017	male	35-44	zeyise		Zeyse	protestant		Protestant	illitrate	No formal educ	married	Married	-1.8252012	2nd quantile	low pyhsical activity(<600 METminute/week)	>=5_serving	1-4 time per year	coffee and tea	Yes	no	no	moderate mental stress	no	no	no	Noraml	107.333333333333	78	No	No	No
594	Urban	25 Sep 09	03jun2017	male	25-34	amhara		Other	Ortodox		Orthodox	1-8	primary school	married	Married	4.6488471	the richest	moderate physical activity (600-3000 METminute/week)	<5_seving	never	coffee only	No	no	no	mild mental stress	no	no	no	Noraml	107.333333333333	74.6666666666667	No	No	No
595	Rural	02 Sep 09	11may2017	male	55-64	gammo		Gamo	protestant		Protestant	illitrate	No formal educ	married	Married	-2.531455	the poorest	low pyhsical activity(<600 METminute/week)	>=5_serving	1-4 time per year	coffee and tea	No	no	no	mild mental stress	no	no	no	Noraml	107.333333333333	80	No	No	No
596	Rural	24 Sep 09	02jun2017	female	25-34	goffa		Other	Ortodox		Orthodox	1-8	primary school	married	Married	4.2421904	the richest	high pysical activity (>=3000 METminute/week)	>=5_serving	1-4 time per year	coffee and tea	No	no	no	mild mental stress	no	no	yes	Noraml	107.333333333333	66.3333333333333	No	No	No
597	Rural	28 Aug 09	06may2017	male	25-34	gammo		Gamo	protestant		Protestant	1-8	primary school	married	Married	-1.0519948	middle quantile	high pysical activity (>=3000 METminute/week)	>=5_serving	1-4 time per year	coffee and tea	No	no	no	mild mental stress	no	no	no	Noraml	107.333333333333	73	No	No	No
598	Urban	21 Sep 09	30may2017	male	25-34	gammo		Gamo	protestant		Protestant	9-12	secondary and above	unmarried	Unmarried	2.5803027	the richest	high pysical activity (>=3000 METminute/week)	>=5_serving	1-4 time per year	coffee and tea	No	no	no	mild mental stress	no	no	no	Noraml	107.333333333333	71	No	No	No
599	Rural	27 Aug 09	05may2017	female	45-54	gammo		Gamo	protestant		Protestant	illitrate	No formal educ	married	Married	-1.0501525	middle quantile	moderate physical activity (600-3000 METminute/week)	>=5_serving	1-4 time per year	coffee and tea	No	no	no	moderate mental stress	no	no	yes	Noraml	107.333333333333	67.6666666666667	No	No	No
600	Urban	22 Sep 09	31may2017	female	45-54	gammo		Gamo	protestant		Protestant	read&write	No formal educ	married	Married	-0.11971535	middle quantile	high pysical activity (>=3000 METminute/week)	<5_seving	1-4 time per year	coffee and tea	No	no	no	mild mental stress	no	no	yes	Under Wt	107.333333333333	71	No	No	No
601	Rural	12 Oct 09	20jun2017	male	35-44	gammo		Gamo	Ortodox		Orthodox	1-8	primary school	married	Married	1.3755634	4th quantile	low pyhsical activity(<600 METminute/week)	<5_seving	1-4 time per year	coffee only	Yes	no	yes	mild mental stress	no	no	no	Under Wt	107.333333333333	59.3333333333333	No	No	No
602	Rural	30 Aug 09	08may2017	male	55-64	gammo		Gamo	protestant		Protestant	illitrate	No formal educ	married	Married	-1.4298012	2nd quantile	high pysical activity (>=3000 METminute/week)	>=5_serving	1-4 time per year	coffee and tea	No	no	no	moderate mental stress	no	no	no	Noraml	107.333333333333	76	No	No	No
603	Urban	25 Sep 09	03jun2017	female	55-64	gammo		Gamo	Ortodox		Orthodox	illitrate	No formal educ	widowed	Unmarried	-0.77231258	middle quantile	high pysical activity (>=3000 METminute/week)	<5_seving	1-4 time per year	coffee and tea	No	no	no	mild mental stress	no	no	yes	Noraml	107.666666666667	66.3333333333333	No	No	No
604	Rural	10 Sep 09	19may2017	female	45-54	wolayita		Other	Ortodox		Orthodox	illitrate	No formal educ	married	Married	1.8445697	4th quantile	high pysical activity (>=3000 METminute/week)	>=5_serving	1-4 time per year	both coffee and coffee leaf tea	No	no	no	mild mental stress	no	no	yes	Under Wt	107.666666666667	67.6666666666667	No	No	No
605	Rural	21 Aug 09	29apr2017	male	35-44	gammo		Gamo	protestant		Protestant	illitrate	No formal educ	widowed	Unmarried	-3.0020747	the poorest	high pysical activity (>=3000 METminute/week)	<5_seving	1-4 time per year	coffee and tea	No	no	no	moderate mental stress	no	no	no	Noraml	107.666666666667	60	No	No	No
606	Rural	27 Aug 09	05may2017	male	55-64	gammo		Gamo	Ortodox		Orthodox	illitrate	No formal educ	married	Married	-0.22631963	middle quantile	high pysical activity (>=3000 METminute/week)	>=5_serving	1-4 time per year	coffee only	No	no	no	moderate mental stress	no	no	no	Noraml	107.666666666667	69.6666666666667	No	No	No
607	Rural	22 Aug 09	30apr2017	female	55-64	gammo		Gamo	Ortodox		Orthodox	illitrate	No formal educ	married	Married	-1.0776203	middle quantile	low pyhsical activity(<600 METminute/week)	>=5_serving	1-4 time per year	coffee and tea	No	no	no	mild mental stress	no	no	yes	Under Wt	107.666666666667	70.6666666666667	No	No	No
608	Rural	21 Aug 09	29apr2017	male	25-34	gammo		Gamo	protestant		Protestant	illitrate	No formal educ	married	Married	-1.9212697	2nd quantile	high pysical activity (>=3000 METminute/week)	>=5_serving	1-4 time per year	coffee and tea	No	no	no	mild mental stress	no	no	no	Noraml	107.666666666667	75	No	No	No
609	Rural	23 Aug 09	01may2017	male	55-64	gammo		Gamo	others	Trad_religion	Other	illitrate	No formal educ	married	Married	-2.5491083	the poorest	low pyhsical activity(<600 METminute/week)	<5_seving	1-4 time per year	donot consumed	Yes	no	no	mild mental stress	no	no	no	Noraml	107.666666666667	59	No	No	No
610	Rural	26 Sep 09	04jun2017	male	35-44	zeyise		Zeyse	protestant		Protestant	illitrate	No formal educ	married	Married	-2.6559968	the poorest	moderate physical activity (600-3000 METminute/week)	<5_seving	1-3 times per month	coffee and tea	Yes	no	no	mild mental stress	no	no	no	Noraml	107.666666666667	66	No	No	No
611	Rural	30 Aug 09	08may2017	male	55-64	gammo		Gamo	Ortodox		Orthodox	1-8	primary school	married	Married	-2.0903842	2nd quantile	high pysical activity (>=3000 METminute/week)	>=5_serving	1-4 time per year	coffee and tea	Yes	yes	no	moderate mental stress	no	no	no	Noraml	107.666666666667	63.6666666666667	No	No	No
612	Rural	27 Aug 09	05may2017	male	25-34	gammo		Gamo	Ortodox		Orthodox	read&write	No formal educ	married	Married	-2.4458723	the poorest	low pyhsical activity(<600 METminute/week)	>=5_serving	1-4 time per year	coffee and tea	No	no	no	sever mental stress	no	no	no	Noraml	107.666666666667	65.3333333333333	No	No	No
613	Rural	28 Aug 09	06may2017	male	25-34	gammo		Gamo	protestant		Protestant	illitrate	No formal educ	married	Married	0.9727307	4th quantile	high pysical activity (>=3000 METminute/week)	<5_seving	1-4 time per year	coffee and tea	Yes	no	no	moderate mental stress	no	no	no	Noraml	107.666666666667	71.3333333333333	No	No	No
614	Rural	16 Sep 09	25may2017	female	55-64	zeyise		Zeyse	protestant		Protestant	illitrate	No formal educ	married	Married	-2.7549512	the poorest	low pyhsical activity(<600 METminute/week)	<5_seving	1-4 time per year	coffee and tea	No	no	no	mild mental stress	no	no	no	Noraml	107.666666666667	70	No	No	No
615	Rural	27 Aug 09	05may2017	male	55-64	gammo		Gamo	protestant		Protestant	illitrate	No formal educ	married	Married	-2.0666959	2nd quantile	high pysical activity (>=3000 METminute/week)	>=5_serving	1-4 time per year	coffee and tea	No	no	no	mild mental stress	no	no	no	Noraml	107.666666666667	69.6666666666667	No	No	No
616	Rural	26 Aug 09	04may2017	male	55-64	gammo		Gamo	protestant		Protestant	illitrate	No formal educ	married	Married	-2.4545763	the poorest	low pyhsical activity(<600 METminute/week)	>=5_serving	1-4 time per year	coffee and tea	No	no	no	moderate mental stress	no	no	no	Under Wt	107.666666666667	61	No	No	No
617	Rural	21 Aug 09	29apr2017	female	45-54	gammo		Gamo	Ortodox		Orthodox	illitrate	No formal educ	married	Married	-1.8349493	2nd quantile	high pysical activity (>=3000 METminute/week)	>=5_serving	1-4 time per year	donot consumed	Yes	no	no	mild mental stress	no	no	no	Noraml	107.666666666667	72	No	No	No
618	Rural	01 Sep 09	10may2017	female	45-54	gammo		Gamo	protestant		Protestant	illitrate	No formal educ	married	Married	-2.496532	the poorest	high pysical activity (>=3000 METminute/week)	>=5_serving	1-4 time per year	coffee and tea	No	no	no	mild mental stress	no	no	yes	Noraml	107.666666666667	61.3333333333333	No	No	No
619	Rural	27 Aug 09	05may2017	female	55-64	gammo		Gamo	Ortodox		Orthodox	illitrate	No formal educ	married	Married	-2.9671519	the poorest	high pysical activity (>=3000 METminute/week)	>=5_serving	1-4 time per year	coffee and tea	Yes	no	no	mild mental stress	no	no	yes	Noraml	107.666666666667	65.6666666666667	No	No	No
620	Rural	17 Aug 09	25apr2017	female	35-44	gammo		Gamo	protestant		Protestant	illitrate	No formal educ	married	Married	-2.1655633	the poorest	high pysical activity (>=3000 METminute/week)	>=5_serving	1-4 time per year	coffee and tea	No	no	no	moderate mental stress	no	no	yes	Over Wt	107.666666666667	70	No	No	No
621	Urban	14 Sep 09	23may2017	male	35-44	gammo		Gamo	protestant		Protestant	illitrate	No formal educ	married	Married	4.0540376	the richest	high pysical activity (>=3000 METminute/week)	>=5_serving	1-3 times per month	coffee only	No	no	no	mild mental stress	no	no	no	Noraml	107.666666666667	74.3333333333333	No	No	No
622	Rural	23 Sep 09	01jun2017	male	25-34	gammo		Gamo	protestant		Protestant	1-8	primary school	married	Married	2.3203619	the richest	high pysical activity (>=3000 METminute/week)	<5_seving	1-4 time per year	coffee and tea	No	no	no	mild mental stress	no	no	no	Noraml	107.666666666667	71	No	No	No
623	Rural	03 Oct 09	11jun2017	female	25-34	0ther	Hadiya	Other	protestant		Protestant	1-8	primary school	separated	Unmarried	1.4754241	4th quantile	high pysical activity (>=3000 METminute/week)	>=5_serving	1-4 time per year	donot consumed	No	no	no	moderate mental stress	no	no	yes	Noraml	107.666666666667	66.3333333333333	No	No	No
624	Rural	04 Sep 09	13may2017	female	55-64	gammo		Gamo	protestant		Protestant	illitrate	No formal educ	widowed	Unmarried	-2.0957673	2nd quantile	high pysical activity (>=3000 METminute/week)	<5_seving	1-4 time per year	donot consumed	No	no	no	mild mental stress	no	no	no	Noraml	107.666666666667	71.3333333333333	No	No	No
625	Rural	20 Aug 09	28apr2017	female	45-54	gammo		Gamo	protestant		Protestant	illitrate	No formal educ	married	Married	-2.3718255	the poorest	high pysical activity (>=3000 METminute/week)	>=5_serving	1-4 times per week	coffee and tea	No	no	no	moderate mental stress	no	no	no	Noraml	107.666666666667	81.6666666666667	No	No	No
626	Rural	21 Aug 09	29apr2017	female	55-64	gammo		Gamo	others	Trad_religion	Other	illitrate	No formal educ	widowed	Unmarried	-2.6972241	the poorest	low pyhsical activity(<600 METminute/week)	>=5_serving	1-4 time per year	donot consumed	Yes	no	no	moderate mental stress	no	no	no	Noraml	107.666666666667	75.6666666666667	No	No	No
627	Urban	13 Sep 09	22may2017	male	45-54	gammo		Gamo	protestant		Protestant	illitrate	No formal educ	married	Married	1.6991514	4th quantile	high pysical activity (>=3000 METminute/week)	>=5_serving	1-4 time per year	coffee and tea	No	no	no	moderate mental stress	no	no	no	Noraml	107.666666666667	66.3333333333333	No	No	No
628	Rural	17 Aug 09	25apr2017	male	45-54	gammo		Gamo	Ortodox		Orthodox	illitrate	No formal educ	married	Married	-1.6203496	2nd quantile	high pysical activity (>=3000 METminute/week)	>=5_serving	1-4 time per year	coffee and tea	No	yes	yes	moderate mental stress	no	no	no	Noraml	107.666666666667	69.3333333333333	No	No	No
629	Urban	17 Sep 09	26may2017	female	45-54	gammo		Gamo	protestant		Protestant	1-8	primary school	married	Married	0.6976034	4th quantile	high pysical activity (>=3000 METminute/week)	<5_seving	1-4 time per year	coffee and tea	No	no	no	moderate mental stress	no	no	yes	Noraml	107.666666666667	77.3333333333333	No	No	No
630	Rural	17 Aug 09	25apr2017	male	55-64	gammo		Gamo	others	Trad_religion	Other	illitrate	No formal educ	married	Married	-2.3143134	the poorest	high pysical activity (>=3000 METminute/week)	>=5_serving	1-4 time per year	coffee and tea	Yes	yes	no	mild mental stress	no	no	no	Noraml	107.666666666667	71.3333333333333	No	No	No
631	Rural	01 Sep 09	10may2017	male	55-64	gammo		Gamo	Ortodox		Orthodox	illitrate	No formal educ	married	Married	-2.9045963	the poorest	high pysical activity (>=3000 METminute/week)	>=5_serving	1-4 time per year	coffee and tea	Yes	no	no	mild mental stress	no	no	no	Noraml	107.666666666667	70.3333333333333	No	No	No
632	Urban	15 Sep 09	24may2017	female	35-44	gammo		Gamo	protestant		Protestant	9-12	secondary and above	married	Married	3.4537785	the richest	moderate physical activity (600-3000 METminute/week)	>=5_serving	1-3 times per month	coffee and tea	No	no	no	mild mental stress	no	no	no	Noraml	108	70	No	No	No
633	Rural	18 Aug 09	26apr2017	male	55-64	gammo		Gamo	Ortodox		Orthodox	1-8	primary school	married	Married	-2.377583	the poorest	high pysical activity (>=3000 METminute/week)	>=5_serving	1-4 time per year	coffee and tea	Yes	yes	no	moderate mental stress	no	no	no	Under Wt	108	68.3333333333333	No	No	No
634	Rural	29 Sep 09	07jun2017	female	45-54	gammo		Gamo	protestant		Protestant	illitrate	No formal educ	married	Married	0.014681291	middle quantile	high pysical activity (>=3000 METminute/week)	>=5_serving	1-4 time per year	coffee only	No	no	no	mild mental stress	no	no	yes	Noraml	108	74	No	No	No
635	Rural	30 Aug 09	08may2017	male	55-64	gammo		Gamo	Ortodox		Orthodox	illitrate	No formal educ	married	Married	-2.6057601	the poorest	high pysical activity (>=3000 METminute/week)	>=5_serving	1-4 time per year	coffee and tea	Yes	no	no	mild mental stress	no	no	no	Noraml	108	63.6666666666667	No	No	No
636	Rural	04 Sep 09	13may2017	female	45-54	gammo		Gamo	protestant		Protestant	illitrate	No formal educ	married	Married	-1.9339347	2nd quantile	high pysical activity (>=3000 METminute/week)	<5_seving	1-4 time per year	coffee and tea	No	no	no	mild mental stress	no	no	yes	Noraml	108	68	No	No	No
637	Rural	04 Oct 09	12jun2017	male	25-34	goffa		Other	protestant		Protestant	1-8	primary school	married	Married	0.44005644	middle quantile	high pysical activity (>=3000 METminute/week)	<5_seving	1-3 times per month	coffee only	No	no	no	mild mental stress	no	no	no	Noraml	108	70.6666666666667	No	No	No
638	Rural	03 Oct 09	11jun2017	female	45-54	wolayita		Other	protestant		Protestant	illitrate	No formal educ	married	Married	0.93579489	4th quantile	high pysical activity (>=3000 METminute/week)	<5_seving	1-4 time per year	coffee and tea	No	no	no	moderate mental stress	no	no	yes	Noraml	108	76.3333333333333	No	No	No
639	Rural	15 Aug 09	23apr2017	male	35-44	gammo		Gamo	protestant		Protestant	read&write	No formal educ	married	Married	-1.1401211	middle quantile	high pysical activity (>=3000 METminute/week)	>=5_serving	1-4 time per year	coffee and tea	No	yes	no	mild mental stress	no	no	no	Noraml	108	73	No	No	No
640	Urban	22 Sep 09	31may2017	male	35-44	gammo		Gamo	protestant		Protestant	illitrate	No formal educ	married	Married	-0.11971535	middle quantile	high pysical activity (>=3000 METminute/week)	>=5_serving	1-4 time per year	coffee and tea	No	no	no	mild mental stress	no	no	no	Noraml	108	70.3333333333333	No	No	No
641	Urban	22 Sep 09	31may2017	female	55-64	gammo		Gamo	protestant		Protestant	illitrate	No formal educ	widowed	Unmarried	3.2284784	the richest	moderate physical activity (600-3000 METminute/week)	>=5_serving	1-4 time per year	coffee and tea	No	no	no	sever mental stress	no	no	yes	Noraml	108	78	No	No	No
642	Rural	19 Aug 09	27apr2017	female	45-54	gammo		Gamo	protestant		Protestant	illitrate	No formal educ	married	Married	-1.4920946	2nd quantile	moderate physical activity (600-3000 METminute/week)	>=5_serving	1-4 time per year	coffee and tea	No	no	no	mild mental stress	no	no	no	Noraml	108	72.3333333333333	No	No	No
643	Urban	22 Sep 09	31may2017	male	25-34	gammo		Gamo	protestant		Protestant	9-12	secondary and above	unmarried	Unmarried	3.3768737	the richest	high pysical activity (>=3000 METminute/week)	<5_seving	1-4 time per year	coffee and tea	No	no	no	mild mental stress	no	no	no	Under Wt	108	67	No	No	No
644	Rural	18 Sep 09	27may2017	female	25-34	gammo		Gamo	Ortodox		Orthodox	1-8	primary school	married	Married	3.8749137	the richest	high pysical activity (>=3000 METminute/week)	>=5_serving	1-4 time per year	donot consumed	No	no	no	mild mental stress	no	no	yes	Noraml	108	69	No	No	No
645	Urban	10 Sep 09	19may2017	female	55-64	gammo		Gamo	protestant		Protestant	1-8	primary school	separated	Unmarried	1.6386667	4th quantile	high pysical activity (>=3000 METminute/week)	>=5_serving	1-4 time per year	coffee and tea	No	no	no	mild mental stress	no	no	yes	Noraml	108	68	No	No	No
646	Rural	18 Sep 09	27may2017	female	55-64	gammo		Gamo	Ortodox		Orthodox	illitrate	No formal educ	married	Married	2.1839828	4th quantile	high pysical activity (>=3000 METminute/week)	>=5_serving	1-4 time per year	coffee and tea	No	no	no	mild mental stress	yes	yes	yes	Over Wt	108	67	No	No	Yes
647	Rural	25 Aug 09	03may2017	female	55-64	gammo		Gamo	Ortodox		Orthodox	illitrate	No formal educ	married	Married	-2.4455125	the poorest	low pyhsical activity(<600 METminute/week)	>=5_serving	1-4 time per year	coffee and tea	Yes	no	no	moderate mental stress	no	no	no	Noraml	108	67.3333333333333	No	No	No
648	Rural	22 Aug 09	30apr2017	female	55-64	gammo		Gamo	Ortodox		Orthodox	illitrate	No formal educ	married	Married	-2.1145439	2nd quantile	low pyhsical activity(<600 METminute/week)	>=5_serving	1-4 time per year	coffee and tea	No	no	no	mild mental stress	no	no	yes	Noraml	108	76.6666666666667	No	No	No
649	Rural	28 Aug 09	06may2017	male	25-34	gammo		Gamo	Ortodox		Orthodox	illitrate	No formal educ	married	Married	-1.9807534	2nd quantile	low pyhsical activity(<600 METminute/week)	<5_seving	1-4 time per year	donot consumed	Yes	yes	no	mild mental stress	no	no	no	Noraml	108	74.6666666666667	No	No	No
650	Rural	20 Aug 09	28apr2017	female	55-64	gammo		Gamo	Ortodox		Orthodox	illitrate	No formal educ	married	Married	-1.9307547	2nd quantile	low pyhsical activity(<600 METminute/week)	>=5_serving	1-4 time per year	coffee and tea	Yes	no	no	mild mental stress	no	no	yes	Under Wt	108	72	No	No	No
651	Rural	19 Aug 09	27apr2017	female	35-44	gammo		Gamo	protestant		Protestant	illitrate	No formal educ	married	Married	-1.9331653	2nd quantile	moderate physical activity (600-3000 METminute/week)	>=5_serving	1-4 time per year	coffee and tea	No	no	no	moderate mental stress	no	no	no	Noraml	108	67.3333333333333	No	No	No
652	Urban	15 Sep 09	24may2017	male	55-64	gammo		Gamo	protestant		Protestant	1-8	primary school	married	Married	3.0528162	the richest	low pyhsical activity(<600 METminute/week)	<5_seving	1-4 time per year	coffee and tea	No	no	no	mild mental stress	no	no	no	Under Wt	108	73.6666666666667	No	No	No
653	Rural	02 Sep 09	11may2017	female	25-34	gammo		Gamo	Ortodox		Orthodox	illitrate	No formal educ	married	Married	-0.73296207	middle quantile	moderate physical activity (600-3000 METminute/week)	<5_seving	1-4 time per year	coffee and tea	No	no	no	moderate mental stress	no	no	yes	Noraml	108	60.3333333333333	No	No	No
654	Urban	22 Sep 09	31may2017	male	45-54	wolayita		Other	protestant		Protestant	1-8	primary school	married	Married	1.2679718	4th quantile	high pysical activity (>=3000 METminute/week)	<5_seving	1-4 time per year	coffee and tea	Yes	yes	no	mild mental stress	no	no	no	Under Wt	108	73.6666666666667	No	No	No
655	Rural	28 Aug 09	06may2017	female	35-44	gammo		Gamo	protestant		Protestant	illitrate	No formal educ	married	Married	-2.457768	the poorest	high pysical activity (>=3000 METminute/week)	>=5_serving	1-4 time per year	coffee and tea	No	no	no	moderate mental stress	no	no	yes	Noraml	108	66	No	No	No
656	Rural	19 Aug 09	27apr2017	male	45-54	gammo		Gamo	Ortodox		Orthodox	illitrate	No formal educ	married	Married	-1.9331653	2nd quantile	high pysical activity (>=3000 METminute/week)	>=5_serving	1-4 time per year	coffee and tea	Yes	yes	no	mild mental stress	no	no	no	Noraml	108	68.3333333333333	No	No	No
657	Rural	02 Sep 09	11may2017	male	25-34	gammo		Gamo	protestant		Protestant	illitrate	No formal educ	married	Married	-1.3947614	2nd quantile	high pysical activity (>=3000 METminute/week)	>=5_serving	1-4 time per year	coffee and tea	No	no	no	moderate mental stress	no	no	no	Noraml	108	68	No	No	No
658	Rural	21 Aug 09	29apr2017	male	45-54	gammo		Gamo	protestant		Protestant	illitrate	No formal educ	married	Married	-2.3887978	the poorest	high pysical activity (>=3000 METminute/week)	>=5_serving	1-4 time per year	donot consumed	No	no	no	moderate mental stress	no	no	no	Noraml	108.333333333333	66.6666666666667	No	No	No
659	Rural	19 Aug 09	27apr2017	male	35-44	gammo		Gamo	protestant		Protestant	1-8	primary school	married	Married	-1.178604	middle quantile	high pysical activity (>=3000 METminute/week)	>=5_serving	1-4 time per year	coffee and tea	No	no	no	mild mental stress	no	no	no	Noraml	108.333333333333	75.3333333333333	No	No	No
660	Rural	04 Sep 09	13may2017	female	35-44	gammo		Gamo	Ortodox		Orthodox	illitrate	No formal educ	unmarried	Unmarried	-2.0548003	2nd quantile	high pysical activity (>=3000 METminute/week)	>=5_serving	1-4 time per year	coffee and tea	No	no	no	mild mental stress	no	no	yes	Noraml	108.333333333333	70.3333333333333	No	No	No
661	Rural	09 Oct 09	17jun2017	male	35-44	gammo		Gamo	protestant		Protestant	illitrate	No formal educ	married	Married	-0.17395554	middle quantile	low pyhsical activity(<600 METminute/week)	>=5_serving	1-3 times per month	coffee and tea	No	no	no	moderate mental stress	no	no	no	Under Wt	108.333333333333	66.3333333333333	No	No	No
662	Rural	16 Aug 09	24apr2017	female	35-44	gammo		Gamo	Ortodox		Orthodox	illitrate	No formal educ	married	Married	-1.5162879	2nd quantile	high pysical activity (>=3000 METminute/week)	>=5_serving	1-4 time per year	coffee and tea	No	no	no	mild mental stress	no	no	yes	Noraml	108.333333333333	67.6666666666667	No	No	No
663	Urban	22 Sep 09	31may2017	female	55-64	wolayita		Other	Ortodox		Orthodox	illitrate	No formal educ	widowed	Unmarried	2.0979095	4th quantile	low pyhsical activity(<600 METminute/week)	>=5_serving	never	coffee and tea	No	no	no	mild mental stress	no	no	yes	Noraml	108.333333333333	76	No	No	No
664	Rural	22 Aug 09	30apr2017	male	55-64	gammo		Gamo	Ortodox		Orthodox	illitrate	No formal educ	married	Married	-1.7842563	2nd quantile	low pyhsical activity(<600 METminute/week)	>=5_serving	1-4 time per year	coffee and tea	Yes	yes	no	mild mental stress	no	no	no	Noraml	108.333333333333	69.6666666666667	No	No	No
665	Rural	21 Aug 09	29apr2017	female	55-64	gammo		Gamo	Ortodox		Orthodox	illitrate	No formal educ	married	Married	-1.9454629	2nd quantile	high pysical activity (>=3000 METminute/week)	>=5_serving	1-4 time per year	donot consumed	Yes	no	no	moderate mental stress	no	no	no	Under Wt	108.333333333333	68	No	No	No
666	Rural	19 Aug 09	27apr2017	female	35-44	gammo		Gamo	others	Trad_religion	Other	illitrate	No formal educ	married	Married	-2.531455	the poorest	low pyhsical activity(<600 METminute/week)	>=5_serving	1-4 time per year	donot consumed	No	no	no	mild mental stress	no	no	yes	Noraml	108.333333333333	72.6666666666667	No	No	No
667	Rural	27 Aug 09	05may2017	female	45-54	gammo		Gamo	protestant		Protestant	illitrate	No formal educ	married	Married	-2.496532	the poorest	high pysical activity (>=3000 METminute/week)	>=5_serving	1-4 time per year	donot consumed	No	no	no	mild mental stress	no	no	no	Noraml	108.333333333333	72.6666666666667	No	No	No
668	Rural	30 Aug 09	08may2017	male	45-54	gammo		Gamo	Ortodox		Orthodox	illitrate	No formal educ	married	Married	-2.0048015	2nd quantile	high pysical activity (>=3000 METminute/week)	>=5_serving	1-4 time per year	coffee and tea	Yes	yes	no	moderate mental stress	no	no	no	Under Wt	108.333333333333	60.3333333333333	No	No	No
669	Urban	14 Sep 09	23may2017	female	25-34	gammo		Gamo	Ortodox		Orthodox	9-12	secondary and above	married	Married	2.2063591	the richest	low pyhsical activity(<600 METminute/week)	<5_seving	never	coffee and tea	No	no	no	mild mental stress	no	no	no	Noraml	108.333333333333	72.6666666666667	No	No	No
670	Rural	21 Aug 09	29apr2017	male	55-64	gammo		Gamo	Ortodox		Orthodox	illitrate	No formal educ	married	Married	-2.1164291	2nd quantile	high pysical activity (>=3000 METminute/week)	>=5_serving	1-4 time per year	coffee and tea	Yes	no	no	moderate mental stress	no	no	no	Under Wt	108.333333333333	74	No	No	No
671	Rural	10 Oct 09	18jun2017	male	45-54	gammo		Gamo	protestant		Protestant	9-12	secondary and above	married	Married	1.5861542	4th quantile	low pyhsical activity(<600 METminute/week)	>=5_serving	1-3 times per month	coffee and tea	No	no	no	mild mental stress	no	no	no	Noraml	108.333333333333	76	No	No	No
672	Rural	28 Aug 09	06may2017	female	35-44	gammo		Gamo	protestant		Protestant	illitrate	No formal educ	married	Married	-2.496532	the poorest	high pysical activity (>=3000 METminute/week)	>=5_serving	1-4 time per year	donot consumed	No	no	no	mild mental stress	no	no	yes	Noraml	108.333333333333	71.6666666666667	No	No	No
673	Rural	02 Sep 09	11may2017	female	55-64	gammo		Gamo	Ortodox		Orthodox	illitrate	No formal educ	married	Married	-2.3718255	the poorest	moderate physical activity (600-3000 METminute/week)	>=5_serving	1-4 time per year	coffee and tea	Yes	no	no	mild mental stress	no	no	yes	Noraml	108.333333333333	71	No	No	No
674	Urban	26 Sep 09	04jun2017	female	25-34	wolayita		Other	protestant		Protestant	1-8	primary school	married	Married	3.8769231	the richest	high pysical activity (>=3000 METminute/week)	<5_seving	1-4 time per year	donot consumed	No	no	no	mild mental stress	no	no	yes	Noraml	108.333333333333	79.3333333333333	No	No	No
675	Rural	08 Oct 09	16jun2017	female	25-34	gammo		Gamo	Ortodox		Orthodox	illitrate	No formal educ	married	Married	1.610523	4th quantile	low pyhsical activity(<600 METminute/week)	<5_seving	1-4 time per year	coffee and tea	No	no	no	mild mental stress	no	no	yes	Noraml	108.333333333333	73.3333333333333	No	No	No
676	Rural	03 Sep 09	12may2017	female	25-34	gammo		Gamo	protestant		Protestant	illitrate	No formal educ	married	Married	-1.6026963	2nd quantile	low pyhsical activity(<600 METminute/week)	>=5_serving	1-4 time per year	coffee and tea	No	no	no	mild mental stress	no	no	yes	Noraml	108.333333333333	66.6666666666667	No	No	No
677	Rural	26 Aug 09	04may2017	female	45-54	gammo		Gamo	protestant		Protestant	illitrate	No formal educ	married	Married	-2.496532	the poorest	high pysical activity (>=3000 METminute/week)	>=5_serving	1-4 time per year	donot consumed	No	no	no	mild mental stress	no	no	yes	Noraml	108.333333333333	81.3333333333333	No	No	No
678	Rural	17 Sep 09	26may2017	female	45-54	gammo		Gamo	protestant		Protestant	21+	secondary and above	married	Married	2.6972299	the richest	high pysical activity (>=3000 METminute/week)	>=5_serving	1-4 time per year	coffee and tea	No	no	no	mild mental stress	no	no	yes	Over Wt	108.333333333333	75.3333333333333	No	No	No
679	Rural	01 Sep 09	10may2017	male	45-54	gammo		Gamo	protestant		Protestant	illitrate	No formal educ	married	Married	-1.9331653	2nd quantile	high pysical activity (>=3000 METminute/week)	>=5_serving	1-4 time per year	coffee and tea	No	no	no	moderate mental stress	no	no	no	Noraml	108.333333333333	66.3333333333333	No	No	No
680	Rural	20 Aug 09	28apr2017	female	55-64	gammo		Gamo	Ortodox		Orthodox	illitrate	No formal educ	married	Married	-1.4984661	2nd quantile	low pyhsical activity(<600 METminute/week)	>=5_serving	1-4 time per year	coffee and tea	Yes	no	no	moderate mental stress	no	no	no	Noraml	108.333333333333	77.3333333333333	No	No	No
681	Rural	28 Aug 09	06may2017	male	35-44	gammo		Gamo	protestant		Protestant	illitrate	No formal educ	married	Married	-2.531455	the poorest	high pysical activity (>=3000 METminute/week)	>=5_serving	1-4 time per year	coffee and tea	No	no	no	mild mental stress	no	no	no	Over Wt	108.333333333333	79.6666666666667	No	No	No
682	Rural	24 Aug 09	02may2017	male	45-54	gammo		Gamo	Ortodox		Orthodox	read&write	No formal educ	married	Married	-2.300988	the poorest	low pyhsical activity(<600 METminute/week)	<5_seving	1-4 time per year	coffee and tea	Yes	no	no	moderate mental stress	no	no	no	Noraml	108.333333333333	73	No	No	No
683	Rural	16 Sep 09	25may2017	female	55-64	gammo		Gamo	protestant		Protestant	illitrate	No formal educ	married	Married	0.50809872	middle quantile	high pysical activity (>=3000 METminute/week)	<5_seving	1-4 time per year	coffee and tea	No	no	no	mild mental stress	no	no	yes	Noraml	108.333333333333	77	No	No	No
684	Rural	19 Aug 09	27apr2017	female	55-64	gammo		Gamo	Ortodox		Orthodox	illitrate	No formal educ	married	Married	-2.5433507	the poorest	high pysical activity (>=3000 METminute/week)	>=5_serving	1-4 time per year	coffee and tea	Yes	no	no	mild mental stress	no	no	yes	Noraml	108.333333333333	64.6666666666667	No	No	No
685	Rural	12 Sep 09	21may2017	male	45-54	gammo		Gamo	protestant		Protestant	read&write	No formal educ	married	Married	0.78228843	4th quantile	high pysical activity (>=3000 METminute/week)	>=5_serving	1-4 time per year	coffee and tea	No	no	no	mild mental stress	no	no	yes	Noraml	108.666666666667	70	No	No	No
686	Rural	24 Aug 09	02may2017	female	35-44	gammo		Gamo	protestant		Protestant	illitrate	No formal educ	married	Married	-1.6179814	2nd quantile	high pysical activity (>=3000 METminute/week)	<5_seving	1-4 time per year	coffee and tea	No	no	no	moderate mental stress	no	no	yes	Noraml	108.666666666667	66.6666666666667	No	No	No
687	Rural	01 Sep 09	10may2017	male	55-64	gammo		Gamo	Ortodox		Orthodox	illitrate	No formal educ	married	Married	-2.7708058	the poorest	high pysical activity (>=3000 METminute/week)	>=5_serving	1-4 time per year	coffee and tea	No	no	no	mild mental stress	no	no	no	Noraml	108.666666666667	73.6666666666667	No	No	No
688	Urban	19 Sep 09	28may2017	male	55-64	gammo		Gamo	Ortodox		Orthodox	1-8	primary school	married	Married	0.40101317	middle quantile	low pyhsical activity(<600 METminute/week)	<5_seving	1-4 time per year	coffee and tea	No	no	no	mild mental stress	no	no	no	Noraml	108.666666666667	64	No	No	No
689	Urban	24 Sep 09	02jun2017	male	25-34	gammo		Gamo	others	Trad_religion	Other	illitrate	No formal educ	unmarried	Unmarried	2.0770285	4th quantile	high pysical activity (>=3000 METminute/week)	>=5_serving	1-4 time per year	coffee and tea	No	no	no	moderate mental stress	no	no	no	Noraml	108.666666666667	76.3333333333333	No	No	No
690	Rural	30 Aug 09	08may2017	male	55-64	gammo		Gamo	protestant		Protestant	illitrate	No formal educ	married	Married	-0.60830843	middle quantile	high pysical activity (>=3000 METminute/week)	>=5_serving	1-4 time per year	donot consumed	No	no	no	mild mental stress	no	no	no	Noraml	108.666666666667	75.3333333333333	No	No	No
691	Rural	22 Aug 09	30apr2017	female	35-44	gammo		Gamo	Ortodox		Orthodox	illitrate	No formal educ	married	Married	-1.5145222	2nd quantile	low pyhsical activity(<600 METminute/week)	>=5_serving	1-4 time per year	coffee and tea	No	no	no	mild mental stress	no	no	yes	Noraml	108.666666666667	72.6666666666667	No	No	No
692	Rural	20 Sep 09	29may2017	male	45-54	gammo		Gamo	protestant		Protestant	illitrate	No formal educ	married	Married	-0.92952454	middle quantile	high pysical activity (>=3000 METminute/week)	>=5_serving	1-4 time per year	coffee and tea	No	no	no	moderate mental stress	no	no	yes	Noraml	108.666666666667	67	No	No	No
693	Rural	17 Aug 09	25apr2017	male	35-44	gammo		Gamo	Ortodox		Orthodox	illitrate	No formal educ	married	Married	-1.8953538	2nd quantile	high pysical activity (>=3000 METminute/week)	<5_seving	1-4 time per year	donot consumed	Yes	no	no	moderate mental stress	no	no	no	Noraml	108.666666666667	66	No	No	No
694	Rural	28 Sep 09	06jun2017	male	25-34	gammo		Gamo	protestant		Protestant	9-12	secondary and above	married	Married	3.9498327	the richest	low pyhsical activity(<600 METminute/week)	>=5_serving	1-3 times per month	coffee and tea	No	no	no	sever mental stress	no	no	no	Noraml	108.666666666667	71.6666666666667	No	No	No
695	Urban	21 Sep 09	30may2017	male	45-54	gammo		Gamo	protestant		Protestant	1-8	primary school	married	Married	1.6512431	4th quantile	high pysical activity (>=3000 METminute/week)	<5_seving	never	coffee and tea	Yes	no	no	moderate mental stress	no	no	no	Noraml	108.666666666667	79.6666666666667	No	No	No
696	Rural	22 Aug 09	30apr2017	female	45-54	gammo		Gamo	Ortodox		Orthodox	illitrate	No formal educ	married	Married	-1.9814144	2nd quantile	high pysical activity (>=3000 METminute/week)	>=5_serving	1-4 time per year	coffee and tea	No	no	no	mild mental stress	no	no	yes	Under Wt	108.666666666667	73.6666666666667	No	No	No
697	Rural	28 Aug 09	06may2017	male	45-54	gammo		Gamo	Ortodox		Orthodox	illitrate	No formal educ	married	Married	-1.9573587	2nd quantile	moderate physical activity (600-3000 METminute/week)	>=5_serving	1-4 time per year	coffee and tea	Yes	yes	no	mild mental stress	no	no	no	Noraml	108.666666666667	63.6666666666667	No	No	No
698	Rural	20 Aug 09	28apr2017	female	45-54	gammo		Gamo	protestant		Protestant	illitrate	No formal educ	married	Married	-1.9378511	2nd quantile	high pysical activity (>=3000 METminute/week)	>=5_serving	1-4 time per year	coffee only	Yes	no	no	mild mental stress	no	no	no	Noraml	108.666666666667	69.3333333333333	No	No	No
699	Rural	30 Aug 09	08may2017	female	45-54	gammo		Gamo	protestant		Protestant	illitrate	No formal educ	married	Married	-1.9331653	2nd quantile	low pyhsical activity(<600 METminute/week)	>=5_serving	1-4 time per year	coffee and tea	No	no	no	mild mental stress	no	no	no	Noraml	108.666666666667	60.3333333333333	No	No	No
700	Rural	24 Aug 09	02may2017	male	45-54	gammo		Gamo	Ortodox		Orthodox	illitrate	No formal educ	married	Married	-2.4858773	the poorest	low pyhsical activity(<600 METminute/week)	<5_seving	1-4 time per year	coffee and tea	Yes	yes	no	mild mental stress	no	no	yes	Noraml	108.666666666667	63	No	No	No
701	Urban	26 Sep 09	04jun2017	male	45-54	gammo		Gamo	Ortodox		Orthodox	1-8	primary school	married	Married	2.3510602	the richest	high pysical activity (>=3000 METminute/week)	<5_seving	1-3 times per month	coffee and tea	No	yes	no	mild mental stress	no	no	no	Noraml	108.666666666667	82	No	No	No
702	Rural	28 Sep 09	06jun2017	male	35-44	gammo		Gamo	protestant		Protestant	illitrate	No formal educ	married	Married	1.9766999	4th quantile	high pysical activity (>=3000 METminute/week)	<5_seving	1-4 time per year	coffee and tea	No	no	no	mild mental stress	no	no	no	Noraml	108.666666666667	63.6666666666667	No	No	No
703	Rural	05 Oct 09	13jun2017	male	25-34	gammo		Gamo	protestant		Protestant	illitrate	No formal educ	married	Married	1.7871022	4th quantile	high pysical activity (>=3000 METminute/week)	<5_seving	1-4 times per week	coffee and tea	No	yes	yes	mild mental stress	no	no	no	Under Wt	108.666666666667	77.3333333333333	No	No	No
704	Rural	23 Aug 09	01may2017	male	55-64	gammo		Gamo	Ortodox		Orthodox	illitrate	No formal educ	married	Married	-1.0358702	middle quantile	high pysical activity (>=3000 METminute/week)	<5_seving	1-3 times per month	coffee and tea	No	no	no	moderate mental stress	no	no	no	Noraml	108.666666666667	71.6666666666667	No	No	No
705	Rural	18 Sep 09	27may2017	male	45-54	zeyise		Zeyse	protestant		Protestant	1-8	primary school	married	Married	-1.2386878	middle quantile	low pyhsical activity(<600 METminute/week)	<5_seving	1-4 time per year	coffee and tea	No	no	no	mild mental stress	no	no	no	Noraml	108.666666666667	73	No	No	No
706	Rural	01 Sep 09	10may2017	female	35-44	gammo		Gamo	protestant		Protestant	illitrate	No formal educ	married	Married	-0.5988428	middle quantile	moderate physical activity (600-3000 METminute/week)	>=5_serving	never	coffee and tea	Yes	no	no	moderate mental stress	no	no	no	Noraml	108.666666666667	63.3333333333333	No	No	No
707	Urban	11 Sep 09	20may2017	female	35-44	gammo		Gamo	protestant		Protestant	illitrate	No formal educ	widowed	Unmarried	2.8082514	the richest	low pyhsical activity(<600 METminute/week)	>=5_serving	1-4 time per year	coffee and tea	No	no	no	mild mental stress	no	no	yes	Noraml	108.666666666667	68	No	No	No
708	Rural	02 Sep 09	11may2017	male	35-44	gammo		Gamo	protestant		Protestant	illitrate	No formal educ	married	Married	-2.0666959	2nd quantile	high pysical activity (>=3000 METminute/week)	>=5_serving	1-4 time per year	coffee and tea	No	no	no	moderate mental stress	no	no	no	Noraml	108.666666666667	75.6666666666667	No	No	No
709	Rural	12 Sep 09	21may2017	female	25-34	gammo		Gamo	protestant		Protestant	illitrate	No formal educ	married	Married	3.3164992	the richest	high pysical activity (>=3000 METminute/week)	<5_seving	1-4 time per year	coffee and tea	No	no	no	moderate mental stress	no	no	yes	Noraml	108.666666666667	67.6666666666667	No	No	No
710	Rural	23 Aug 09	01may2017	female	35-44	gammo		Gamo	protestant		Protestant	illitrate	No formal educ	widowed	Unmarried	-1.6396694	2nd quantile	high pysical activity (>=3000 METminute/week)	<5_seving	1-4 time per year	coffee and tea	No	no	no	moderate mental stress	no	no	yes	Noraml	108.666666666667	65.6666666666667	No	No	No
711	Rural	08 Oct 09	16jun2017	male	55-64	gammo		Gamo	protestant		Protestant	illitrate	No formal educ	married	Married	0.014778467	middle quantile	low pyhsical activity(<600 METminute/week)	>=5_serving	1-4 time per year	coffee and tea	No	no	no	moderate mental stress	no	no	no	Noraml	108.666666666667	63.6666666666667	No	No	No
712	Rural	21 Aug 09	29apr2017	male	45-54	gammo		Gamo	Ortodox		Orthodox	illitrate	No formal educ	married	Married	-1.158916	middle quantile	high pysical activity (>=3000 METminute/week)	>=5_serving	1-4 time per year	coffee and tea	Yes	no	no	moderate mental stress	no	no	no	Noraml	109	68.3333333333333	No	No	No
713	Urban	15 Sep 09	24may2017	male	45-54	gammo		Gamo	protestant		Protestant	illitrate	No formal educ	married	Married	2.0808411	4th quantile	high pysical activity (>=3000 METminute/week)	<5_seving	1-4 time per year	coffee and tea	No	no	no	moderate mental stress	no	no	no	Noraml	109	71.3333333333333	No	No	No
714	Urban	14 Sep 09	23may2017	female	25-34	wolayita		Other	protestant		Protestant	1-8	primary school	married	Married	0.82382172	4th quantile	high pysical activity (>=3000 METminute/week)	<5_seving	1-4 time per year	coffee and tea	Yes	no	no	mild mental stress	no	no	no	Noraml	109	73.3333333333333	No	No	No
715	Rural	05 Sep 09	14may2017	male	45-54	gammo		Gamo	protestant		Protestant	illitrate	No formal educ	married	Married	-1.9688578	2nd quantile	high pysical activity (>=3000 METminute/week)	<5_seving	1-4 time per year	coffee and tea	No	no	no	mild mental stress	no	no	no	Noraml	109	72.3333333333333	No	No	No
716	Urban	25 Sep 09	03jun2017	male	55-64	gammo		Gamo	Ortodox		Orthodox	1-8	primary school	married	Married	2.020606	4th quantile	moderate physical activity (600-3000 METminute/week)	<5_seving	1-4 time per year	donot consumed	No	no	no	mild mental stress	yes	yes	no	Noraml	109	80	No	No	Yes
717	Rural	22 Aug 09	30apr2017	female	55-64	gammo		Gamo	protestant		Protestant	illitrate	No formal educ	married	Married	-1.2696079	middle quantile	low pyhsical activity(<600 METminute/week)	>=5_serving	1-4 time per year	coffee and tea	No	no	no	mild mental stress	no	no	no	Noraml	109	67.6666666666667	No	No	No
718	Rural	28 Aug 09	06may2017	female	35-44	gammo		Gamo	protestant		Protestant	illitrate	No formal educ	married	Married	-1.9331653	2nd quantile	moderate physical activity (600-3000 METminute/week)	>=5_serving	1-4 times per week	coffee and tea	No	no	no	sever mental stress	no	no	yes	Noraml	109	65.3333333333333	No	No	No
719	Urban	17 Sep 09	26may2017	female	25-34	gammo		Gamo	protestant		Protestant	illitrate	No formal educ	married	Married	0.13560236	middle quantile	high pysical activity (>=3000 METminute/week)	<5_seving	1-4 time per year	coffee and tea	No	no	no	moderate mental stress	no	no	no	Noraml	109	77.3333333333333	No	No	No
720	Rural	13 Sep 09	22may2017	female	55-64	zeyise		Zeyse	protestant		Protestant	illitrate	No formal educ	married	Married	-2.2396376	the poorest	low pyhsical activity(<600 METminute/week)	>=5_serving	1-4 time per year	coffee and tea	No	no	no	mild mental stress	no	no	yes	Under Wt	109	64	No	No	No
721	Rural	20 Aug 09	28apr2017	male	55-64	gammo		Gamo	Ortodox		Orthodox	illitrate	No formal educ	married	Married	-1.8356102	2nd quantile	low pyhsical activity(<600 METminute/week)	>=5_serving	1-4 time per year	coffee and tea	No	no	no	mild mental stress	no	no	yes	Noraml	109	79.3333333333333	No	No	No
722	Rural	20 Aug 09	28apr2017	female	45-54	gammo		Gamo	protestant		Protestant	illitrate	No formal educ	married	Married	-1.3081663	middle quantile	moderate physical activity (600-3000 METminute/week)	>=5_serving	1-4 time per year	coffee and tea	No	no	no	mild mental stress	no	no	no	Noraml	109	68.3333333333333	No	No	No
723	Rural	21 Aug 09	29apr2017	male	35-44	gammo		Gamo	Ortodox		Orthodox	illitrate	No formal educ	married	Married	-0.92098045	middle quantile	low pyhsical activity(<600 METminute/week)	>=5_serving	1-4 time per year	coffee and tea	Yes	no	no	moderate mental stress	no	no	no	Noraml	109	71	No	No	No
724	Rural	17 Aug 09	25apr2017	male	35-44	gammo		Gamo	Ortodox		Orthodox	illitrate	No formal educ	married	Married	-1.4275062	2nd quantile	high pysical activity (>=3000 METminute/week)	>=5_serving	1-4 time per year	donot consumed	No	yes	no	moderate mental stress	no	no	no	Noraml	109	77	No	No	No
725	Rural	20 Aug 09	28apr2017	male	45-54	gammo		Gamo	protestant		Protestant	1-8	primary school	married	Married	-2.5254202	the poorest	high pysical activity (>=3000 METminute/week)	>=5_serving	1-4 time per year	coffee only	No	no	no	mild mental stress	no	no	no	Noraml	109	71.3333333333333	No	No	No
726	Rural	19 Sep 09	28may2017	female	45-54	zeyise		Zeyse	protestant		Protestant	illitrate	No formal educ	widowed	Unmarried	-2.2054899	the poorest	low pyhsical activity(<600 METminute/week)	>=5_serving	1-4 time per year	coffee and tea	No	no	no	mild mental stress	no	no	no	Noraml	109	63.6666666666667	No	No	No
727	Rural	20 Sep 09	29may2017	male	55-64	0ther	Ganjule	Other	protestant		Protestant	1-8	primary school	married	Married	1.0963072	4th quantile	high pysical activity (>=3000 METminute/week)	>=5_serving	never	both coffee and coffee leaf tea	No	no	no	mild mental stress	no	no	no	Noraml	109	63.6666666666667	No	No	No
728	Rural	24 Sep 09	02jun2017	female	25-34	zeyise		Zeyse	protestant		Protestant	1-8	primary school	married	Married	-1.1599824	middle quantile	moderate physical activity (600-3000 METminute/week)	>=5_serving	1-3 times per month	coffee and tea	Yes	no	no	mild mental stress	no	no	yes	Noraml	109	69.6666666666667	No	No	No
729	Rural	19 Aug 09	27apr2017	female	35-44	gammo		Gamo	Ortodox		Orthodox	illitrate	No formal educ	married	Married	-1.0799654	middle quantile	high pysical activity (>=3000 METminute/week)	>=5_serving	1-4 time per year	coffee and tea	Yes	yes	no	mild mental stress	no	no	yes	Noraml	109	77.6666666666667	No	No	No
730	Rural	17 Sep 09	26may2017	female	45-54	zeyise		Zeyse	protestant		Protestant	illitrate	No formal educ	married	Married	-0.42702502	middle quantile	low pyhsical activity(<600 METminute/week)	<5_seving	1-3 times per month	coffee and tea	No	no	no	mild mental stress	no	no	yes	Noraml	109	77.6666666666667	No	No	No
731	Rural	02 Sep 09	11may2017	female	55-64	gammo		Gamo	Ortodox		Orthodox	illitrate	No formal educ	married	Married	-1.7349306	2nd quantile	high pysical activity (>=3000 METminute/week)	>=5_serving	1-4 time per year	coffee and tea	No	no	no	mild mental stress	no	no	yes	Noraml	109	75.3333333333333	No	No	No
732	Rural	22 Aug 09	30apr2017	male	25-34	gammo		Gamo	Ortodox		Orthodox	illitrate	No formal educ	married	Married	0.56951708	4th quantile	high pysical activity (>=3000 METminute/week)	<5_seving	1-3 times per month	coffee and tea	No	no	no	moderate mental stress	no	no	no	Noraml	109	79.3333333333333	No	No	No
733	Rural	28 Aug 09	06may2017	male	45-54	gammo		Gamo	protestant		Protestant	illitrate	No formal educ	married	Married	-1.9331653	2nd quantile	moderate physical activity (600-3000 METminute/week)	>=5_serving	1-4 time per year	coffee and tea	No	no	no	moderate mental stress	no	no	no	Noraml	109	61	No	No	No
734	Rural	22 Aug 09	30apr2017	male	35-44	gammo		Gamo	protestant		Protestant	illitrate	No formal educ	married	Married	-2.8872013	the poorest	high pysical activity (>=3000 METminute/week)	>=5_serving	1-4 time per year	coffee and tea	No	no	no	mild mental stress	no	no	no	Noraml	109	68.3333333333333	No	No	No
735	Rural	17 Sep 09	26may2017	male	35-44	zeyise		Zeyse	protestant		Protestant	21+	secondary and above	married	Married	1.3632566	4th quantile	high pysical activity (>=3000 METminute/week)	<5_seving	1-4 time per year	coffee and tea	No	no	no	mild mental stress	no	no	no	Under Wt	109	78.3333333333333	No	No	No
736	Rural	02 Oct 09	10jun2017	male	25-34	goffa		Other	protestant		Protestant	1-8	primary school	married	Married	1.6480184	4th quantile	high pysical activity (>=3000 METminute/week)	>=5_serving	1-4 time per year	donot consumed	No	no	no	moderate mental stress	no	no	no	Under Wt	109	71.3333333333333	No	No	No
737	Urban	21 Sep 09	30may2017	female	25-34	gammo		Gamo	protestant		Protestant	illitrate	No formal educ	married	Married	1.0912056	4th quantile	high pysical activity (>=3000 METminute/week)	>=5_serving	never	coffee and tea	No	no	no	mild mental stress	no	no	yes	Noraml	109	72.6666666666667	No	No	No
738	Rural	26 Aug 09	04may2017	female	25-34	gammo		Gamo	protestant		Protestant	illitrate	No formal educ	married	Married	-2.2055504	the poorest	high pysical activity (>=3000 METminute/week)	>=5_serving	1-4 time per year	coffee and tea	No	no	no	mild mental stress	no	no	yes	Noraml	109	60.3333333333333	No	No	No
739	Rural	19 Aug 09	27apr2017	female	35-44	gammo		Gamo	Ortodox		Orthodox	illitrate	No formal educ	married	Married	-2.3718255	the poorest	high pysical activity (>=3000 METminute/week)	>=5_serving	1-4 time per year	coffee and tea	No	no	no	mild mental stress	no	no	yes	Noraml	109	72.6666666666667	No	No	No
740	Rural	21 Aug 09	29apr2017	male	45-54	gammo		Gamo	Ortodox		Orthodox	illitrate	No formal educ	married	Married	-2.8305495	the poorest	low pyhsical activity(<600 METminute/week)	>=5_serving	1-4 times per week	coffee and tea	Yes	no	no	moderate mental stress	no	no	no	Under Wt	109	73	No	No	No
741	Rural	19 Aug 09	27apr2017	female	45-54	gammo		Gamo	Ortodox		Orthodox	illitrate	No formal educ	married	Married	-1.8233067	2nd quantile	moderate physical activity (600-3000 METminute/week)	>=5_serving	1-4 time per year	coffee and tea	No	no	no	mild mental stress	no	no	no	Noraml	109	72	No	No	No
742	Rural	26 Aug 09	04may2017	female	25-34	gammo		Gamo	protestant		Protestant	illitrate	No formal educ	married	Married	-1.9694539	2nd quantile	high pysical activity (>=3000 METminute/week)	>=5_serving	1-4 time per year	donot consumed	No	no	no	mild mental stress	no	no	yes	Noraml	109	74.6666666666667	No	No	No
743	Rural	26 Aug 09	04may2017	female	45-54	gammo		Gamo	others	Trad_religion	Other	illitrate	No formal educ	separated	Unmarried	-1.4578762	2nd quantile	high pysical activity (>=3000 METminute/week)	>=5_serving	1-4 time per year	coffee and tea	No	no	no	mild mental stress	no	no	yes	Noraml	109.333333333333	68.6666666666667	No	No	No
744	Rural	22 Sep 09	31may2017	female	35-44	zeyise		Zeyse	protestant		Protestant	illitrate	No formal educ	married	Married	-2.2396376	the poorest	low pyhsical activity(<600 METminute/week)	>=5_serving	1-4 time per year	coffee and tea	No	yes	no	mild mental stress	no	no	yes	Under Wt	109.333333333333	67	No	No	No
745	Rural	24 Aug 09	02may2017	female	35-44	gammo		Gamo	Ortodox		Orthodox	read&write	No formal educ	married	Married	-2.8985083	the poorest	low pyhsical activity(<600 METminute/week)	<5_seving	1-4 time per year	coffee and tea	Yes	no	no	moderate mental stress	no	no	yes	Noraml	109.333333333333	69.3333333333333	No	No	No
746	Rural	13 Sep 09	22may2017	male	45-54	gammo		Gamo	protestant		Protestant	9-12	secondary and above	married	Married	2.7082169	the richest	low pyhsical activity(<600 METminute/week)	<5_seving	1-4 time per year	coffee and tea	No	no	no	mild mental stress	yes	yes	no	Noraml	109.333333333333	69.6666666666667	No	No	Yes
747	Rural	30 Aug 09	08may2017	male	55-64	gammo		Gamo	protestant		Protestant	illitrate	No formal educ	married	Married	-2.0548003	2nd quantile	high pysical activity (>=3000 METminute/week)	>=5_serving	1-4 time per year	donot consumed	No	no	no	mild mental stress	no	no	no	Noraml	109.333333333333	60.3333333333333	No	No	No
748	Rural	28 Aug 09	06may2017	female	35-44	gammo		Gamo	protestant		Protestant	illitrate	No formal educ	married	Married	-2.8365843	the poorest	moderate physical activity (600-3000 METminute/week)	>=5_serving	never	coffee and tea	No	no	no	moderate mental stress	no	no	no	Under Wt	109.333333333333	63.3333333333333	No	No	No
749	Rural	18 Sep 09	27may2017	male	35-44	wolayita		Other	protestant		Protestant	illitrate	No formal educ	married	Married	3.9909091	the richest	high pysical activity (>=3000 METminute/week)	<5_seving	1-4 time per year	coffee and tea	No	no	no	moderate mental stress	no	no	no	Noraml	109.333333333333	78	No	No	No
750	Urban	16 Sep 09	25may2017	male	35-44	gammo		Gamo	protestant		Protestant	9-12	secondary and above	married	Married	2.6675093	the richest	high pysical activity (>=3000 METminute/week)	>=5_serving	1-4 time per year	coffee and tea	No	no	no	mild mental stress	no	no	no	Noraml	109.333333333333	70.6666666666667	No	No	No
751	Rural	19 Aug 09	27apr2017	female	35-44	gammo		Gamo	others	Trad_religion	Other	illitrate	No formal educ	married	Married	-2.5260811	the poorest	high pysical activity (>=3000 METminute/week)	>=5_serving	1-4 time per year	coffee and tea	Yes	no	no	moderate mental stress	no	no	yes	Under Wt	109.333333333333	72	No	No	No
752	Rural	23 Aug 09	01may2017	female	55-64	gammo		Gamo	Ortodox		Orthodox	illitrate	No formal educ	married	Married	-2.1434119	the poorest	high pysical activity (>=3000 METminute/week)	>=5_serving	1-4 time per year	coffee and tea	Yes	no	no	moderate mental stress	no	no	yes	Noraml	109.333333333333	77.6666666666667	No	No	No
753	Rural	18 Aug 09	26apr2017	male	35-44	gammo		Gamo	protestant		Protestant	illitrate	No formal educ	married	Married	-1.9141349	2nd quantile	high pysical activity (>=3000 METminute/week)	<5_seving	1-4 time per year	coffee and tea	No	no	no	mild mental stress	no	no	no	Noraml	109.333333333333	66	No	No	No
754	Rural	01 Oct 09	09jun2017	female	55-64	gammo		Gamo	protestant		Protestant	illitrate	No formal educ	married	Married	2.5961258	the richest	moderate physical activity (600-3000 METminute/week)	<5_seving	1-4 time per year	coffee and tea	No	no	no	mild mental stress	no	no	no	Noraml	109.333333333333	67	No	No	No
755	Rural	19 Aug 09	27apr2017	male	45-54	gammo		Gamo	protestant		Protestant	illitrate	No formal educ	married	Married	-1.4084837	2nd quantile	high pysical activity (>=3000 METminute/week)	>=5_serving	1-4 time per year	coffee and tea	No	no	no	mild mental stress	no	no	no	Noraml	109.333333333333	75	No	No	No
756	Rural	13 Sep 09	22may2017	female	45-54	zeyise		Zeyse	protestant		Protestant	illitrate	No formal educ	married	Married	-2.6680171	the poorest	moderate physical activity (600-3000 METminute/week)	<5_seving	never	coffee and tea	No	no	no	mild mental stress	no	no	no	Noraml	109.333333333333	75.6666666666667	No	No	No
757	Urban	12 Sep 09	21may2017	female	45-54	wolayita		Other	protestant		Protestant	illitrate	No formal educ	married	Married	2.4022906	the richest	high pysical activity (>=3000 METminute/week)	<5_seving	1-4 time per year	coffee and tea	No	no	no	mild mental stress	no	no	yes	Noraml	109.333333333333	68.3333333333333	No	No	No
758	Rural	24 Sep 09	02jun2017	male	45-54	wolayita		Other	Ortodox		Orthodox	illitrate	No formal educ	married	Married	0.96860337	4th quantile	high pysical activity (>=3000 METminute/week)	>=5_serving	1-4 time per year	coffee and tea	No	no	no	mild mental stress	no	no	no	Under Wt	109.333333333333	72.6666666666667	No	No	No
759	Rural	23 Aug 09	01may2017	female	25-34	gammo		Gamo	protestant		Protestant	illitrate	No formal educ	married	Married	-1.9802042	2nd quantile	high pysical activity (>=3000 METminute/week)	>=5_serving	1-4 time per year	coffee and tea	No	no	no	moderate mental stress	no	no	yes	Noraml	109.333333333333	46.6666666666667	No	No	No
760	Urban	22 Sep 09	31may2017	male	35-44	wolayita		Other	protestant		Protestant	1-8	primary school	married	Married	3.0228779	the richest	high pysical activity (>=3000 METminute/week)	<5_seving	1-4 time per year	coffee and tea	No	no	no	mild mental stress	no	no	no	Noraml	109.333333333333	76.3333333333333	No	No	No
761	Rural	24 Sep 09	02jun2017	male	35-44	gammo		Gamo	protestant		Protestant	read&write	No formal educ	married	Married	-2.335911	the poorest	low pyhsical activity(<600 METminute/week)	<5_seving	1-3 times per month	coffee and tea	No	no	no	mild mental stress	no	no	no	Noraml	109.333333333333	75.6666666666667	No	No	No
762	Rural	20 Aug 09	28apr2017	female	25-34	gammo		Gamo	protestant		Protestant	illitrate	No formal educ	married	Married	-2.0554612	2nd quantile	high pysical activity (>=3000 METminute/week)	>=5_serving	1-4 time per year	coffee and tea	No	no	no	mild mental stress	no	no	yes	Noraml	109.333333333333	61.6666666666667	No	No	No
763	Rural	06 Sep 09	15may2017	female	25-34	gammo		Gamo	protestant		Protestant	1-8	primary school	married	Married	6.4151821	the richest	high pysical activity (>=3000 METminute/week)	<5_seving	never	coffee and tea	No	no	no	mild mental stress	no	no	yes	Over Wt	109.333333333333	71.3333333333333	No	No	No
764	Urban	17 Sep 09	26may2017	female	25-34	gammo		Gamo	protestant		Protestant	1-8	primary school	married	Married	4.0805697	the richest	low pyhsical activity(<600 METminute/week)	<5_seving	1-4 time per year	coffee and tea	No	no	no	mild mental stress	no	no	yes	Noraml	109.333333333333	74.6666666666667	No	No	No
765	Rural	28 Sep 09	06jun2017	male	35-44	amhara		Other	protestant		Protestant	1-8	primary school	married	Married	0.89072263	4th quantile	high pysical activity (>=3000 METminute/week)	>=5_serving	1-4 time per year	coffee and tea	No	no	no	mild mental stress	no	no	no	Noraml	109.333333333333	69	No	No	No
766	Urban	16 Sep 09	25may2017	female	35-44	gammo		Gamo	protestant		Protestant	1-8	primary school	married	Married	3.1031804	the richest	high pysical activity (>=3000 METminute/week)	<5_seving	1-4 time per year	coffee and tea	No	no	no	sever mental stress	no	no	yes	Noraml	109.333333333333	66.3333333333333	No	No	No
767	Rural	28 Sep 09	06jun2017	male	35-44	gammo		Gamo	protestant		Protestant	illitrate	No formal educ	married	Married	-0.17395554	middle quantile	low pyhsical activity(<600 METminute/week)	>=5_serving	1-4 time per year	coffee and tea	No	no	no	mild mental stress	no	no	yes	Noraml	109.333333333333	65	No	No	No
768	Rural	25 Aug 09	03may2017	female	35-44	gammo		Gamo	protestant		Protestant	illitrate	No formal educ	married	Married	-1.6256253	2nd quantile	low pyhsical activity(<600 METminute/week)	>=5_serving	1-4 time per year	coffee and tea	No	no	no	moderate mental stress	no	no	yes	Noraml	109.333333333333	72.3333333333333	No	No	No
769	Rural	29 Sep 09	07jun2017	female	35-44	gammo		Gamo	protestant		Protestant	illitrate	No formal educ	married	Married	-0.86709553	middle quantile	moderate physical activity (600-3000 METminute/week)	<5_seving	1-4 time per year	coffee and tea	No	no	no	mild mental stress	no	no	yes	Noraml	109.333333333333	71.3333333333333	No	No	No
770	Rural	17 Aug 09	25apr2017	male	45-54	gammo		Gamo	protestant		Protestant	read&write	No formal educ	married	Married	-2.0662181	2nd quantile	high pysical activity (>=3000 METminute/week)	<5_seving	1-4 time per year	donot consumed	No	no	no	moderate mental stress	no	no	no	Noraml	109.333333333333	59.6666666666667	No	No	No
771	Rural	18 Sep 09	27may2017	male	55-64	zeyise		Zeyse	protestant		Protestant	illitrate	No formal educ	married	Married	-1.2579454	middle quantile	high pysical activity (>=3000 METminute/week)	<5_seving	1-3 times per month	coffee and tea	No	no	no	mild mental stress	no	no	no	Noraml	109.333333333333	69.3333333333333	No	No	No
772	Rural	29 Sep 09	07jun2017	male	25-34	gammo		Gamo	Ortodox		Orthodox	1-8	primary school	married	Married	0.019918595	middle quantile	high pysical activity (>=3000 METminute/week)	<5_seving	1-3 times per month	coffee and tea	No	no	no	mild mental stress	no	no	no	Noraml	109.333333333333	75.6666666666667	No	No	No
773	Rural	10 Sep 09	19may2017	male	55-64	wolayita		Other	protestant		Protestant	1-8	primary school	married	Married	2.0608041	4th quantile	moderate physical activity (600-3000 METminute/week)	>=5_serving	1-3 times per month	coffee and tea	No	no	no	moderate mental stress	no	no	yes	Under Wt	109.333333333333	59.3333333333333	No	No	No
774	Rural	08 Sep 09	17may2017	female	35-44	gammo		Gamo	protestant		Protestant	9-12	secondary and above	married	Married	3.9024911	the richest	high pysical activity (>=3000 METminute/week)	>=5_serving	1-4 time per year	coffee only	No	no	no	moderate mental stress	yes	yes	yes	Noraml	109.333333333333	62	No	No	Yes
775	Rural	21 Aug 09	29apr2017	female	45-54	gammo		Gamo	protestant		Protestant	illitrate	No formal educ	married	Married	-1.3103046	middle quantile	low pyhsical activity(<600 METminute/week)	<5_seving	1-4 time per year	coffee and tea	No	no	no	moderate mental stress	no	no	yes	Noraml	109.333333333333	74.3333333333333	No	No	No
776	Rural	25 Aug 09	03may2017	male	35-44	gammo		Gamo	Ortodox		Orthodox	illitrate	No formal educ	married	Married	-1.1409854	middle quantile	high pysical activity (>=3000 METminute/week)	<5_seving	1-4 time per year	coffee and tea	No	no	no	moderate mental stress	no	no	no	Noraml	109.666666666667	64	No	No	No
777	Rural	03 Oct 09	11jun2017	male	35-44	goffa		Other	protestant		Protestant	1-8	primary school	married	Married	2.2901387	the richest	high pysical activity (>=3000 METminute/week)	<5_seving	1-3 times per month	donot consumed	No	no	no	mild mental stress	no	no	no	Noraml	109.666666666667	62.6666666666667	No	No	No
778	Rural	25 Sep 09	03jun2017	male	25-34	zeyise		Zeyse	protestant		Protestant	9-12	secondary and above	unmarried	Unmarried	-1.7870687	2nd quantile	high pysical activity (>=3000 METminute/week)	<5_seving	1-3 times per month	coffee and tea	No	no	no	mild mental stress	no	no	no	Noraml	109.666666666667	71.6666666666667	No	No	No
779	Rural	05 Sep 09	14may2017	female	55-64	gammo		Gamo	protestant		Protestant	illitrate	No formal educ	married	Married	-3.3812511	the poorest	high pysical activity (>=3000 METminute/week)	>=5_serving	1-4 time per year	coffee and tea	No	no	no	moderate mental stress	no	no	yes	Noraml	109.666666666667	76.6666666666667	No	No	No
780	Rural	02 Oct 09	10jun2017	female	45-54	gammo		Gamo	protestant		Protestant	1-8	primary school	married	Married	1.2309097	4th quantile	high pysical activity (>=3000 METminute/week)	<5_seving	1-4 time per year	coffee and tea	Yes	no	no	moderate mental stress	no	no	no	Noraml	109.666666666667	65.3333333333333	No	No	No
781	Rural	20 Aug 09	28apr2017	male	35-44	gammo		Gamo	Ortodox		Orthodox	illitrate	No formal educ	married	Married	-1.2269094	middle quantile	high pysical activity (>=3000 METminute/week)	>=5_serving	1-4 time per year	coffee only	Yes	yes	no	mild mental stress	no	no	no	Noraml	109.666666666667	68.6666666666667	No	No	No
782	Urban	21 Sep 09	30may2017	female	45-54	gammo		Gamo	Ortodox		Orthodox	illitrate	No formal educ	married	Married	0.81666821	4th quantile	moderate physical activity (600-3000 METminute/week)	<5_seving	1-4 time per year	coffee and tea	No	no	no	moderate mental stress	no	no	yes	Noraml	109.666666666667	76.6666666666667	No	No	No
783	Rural	22 Sep 09	31may2017	female	25-34	zeyise		Zeyse	protestant		Protestant	9-12	secondary and above	married	Married	-2.3132195	the poorest	high pysical activity (>=3000 METminute/week)	<5_seving	1-3 times per month	coffee and tea	No	no	no	mild mental stress	no	no	yes	Noraml	109.666666666667	81	No	No	No
784	Rural	26 Sep 09	04jun2017	male	55-64	gammo		Gamo	Ortodox		Orthodox	illitrate	No formal educ	married	Married	2.7681122	the richest	low pyhsical activity(<600 METminute/week)	>=5_serving	1-3 times per month	coffee only	Yes	no	no	mild mental stress	no	no	no	Under Wt	109.666666666667	72.6666666666667	No	No	No
785	Rural	05 Sep 09	14may2017	male	45-54	gammo		Gamo	others	Trad_religion	Other	illitrate	No formal educ	married	Married	-2.5929353	the poorest	high pysical activity (>=3000 METminute/week)	<5_seving	1-4 time per year	coffee and tea	No	no	no	mild mental stress	no	no	no	Noraml	109.666666666667	70.3333333333333	No	No	No
786	Rural	19 Aug 09	27apr2017	female	35-44	gammo		Gamo	protestant		Protestant	illitrate	No formal educ	married	Married	-0.9530381	middle quantile	high pysical activity (>=3000 METminute/week)	<5_seving	1-4 time per year	coffee and tea	No	no	no	moderate mental stress	no	no	no	Noraml	109.666666666667	76.3333333333333	No	No	No
787	Rural	23 Sep 09	01jun2017	male	25-34	wolayita		Other	protestant		Protestant	1-8	primary school	married	Married	3.6061122	the richest	high pysical activity (>=3000 METminute/week)	<5_seving	1-4 time per year	coffee and tea	No	no	no	moderate mental stress	no	no	no	Under Wt	109.666666666667	72.3333333333333	No	No	No
788	Rural	28 Aug 09	06may2017	male	25-34	gammo		Gamo	Ortodox		Orthodox	illitrate	No formal educ	married	Married	-1.1854929	middle quantile	high pysical activity (>=3000 METminute/week)	>=5_serving	never	coffee and tea	Yes	no	no	moderate mental stress	no	no	no	Noraml	109.666666666667	70.6666666666667	No	No	No
789	Rural	21 Sep 09	30may2017	female	45-54	zeyise		Zeyse	protestant		Protestant	illitrate	No formal educ	married	Married	-1.9307547	2nd quantile	low pyhsical activity(<600 METminute/week)	>=5_serving	never	coffee and tea	No	no	no	mild mental stress	no	no	yes	Noraml	109.666666666667	66.6666666666667	No	No	No
790	Rural	25 Aug 09	03may2017	female	35-44	gammo		Gamo	Ortodox		Orthodox	illitrate	No formal educ	married	Married	-1.624153	2nd quantile	high pysical activity (>=3000 METminute/week)	>=5_serving	1-4 time per year	coffee and tea	Yes	no	no	mild mental stress	no	no	yes	Noraml	109.666666666667	62.3333333333333	No	No	No
791	Rural	24 Aug 09	02may2017	male	25-34	gammo		Gamo	Ortodox		Orthodox	illitrate	No formal educ	married	Married	-1.6137295	2nd quantile	high pysical activity (>=3000 METminute/week)	<5_seving	1-4 time per year	coffee and tea	Yes	no	no	moderate mental stress	no	no	no	Noraml	109.666666666667	76.6666666666667	No	No	No
792	Rural	02 Oct 09	10jun2017	male	35-44	wolayita		Other	protestant		Protestant	1-8	primary school	married	Married	1.4114567	4th quantile	moderate physical activity (600-3000 METminute/week)	<5_seving	never	coffee only	No	no	no	mild mental stress	no	no	no	Under Wt	109.666666666667	70.6666666666667	No	No	No
793	Rural	02 Sep 09	11may2017	male	35-44	gammo		Gamo	protestant		Protestant	read&write	No formal educ	married	Married	-1.5294139	2nd quantile	high pysical activity (>=3000 METminute/week)	<5_seving	1-4 time per year	donot consumed	No	no	no	mild mental stress	no	no	no	Noraml	109.666666666667	48	No	No	No
794	Rural	27 Aug 09	05may2017	male	45-54	gammo		Gamo	protestant		Protestant	illitrate	No formal educ	married	Married	-1.9562539	2nd quantile	low pyhsical activity(<600 METminute/week)	>=5_serving	1-4 time per year	coffee and tea	No	no	no	sever mental stress	no	no	yes	Noraml	109.666666666667	71	No	No	No
795	Rural	23 Sep 09	01jun2017	female	45-54	gammo		Gamo	protestant		Protestant	illitrate	No formal educ	married	Married	1.6664945	4th quantile	high pysical activity (>=3000 METminute/week)	>=5_serving	1-4 time per year	coffee and tea	No	no	no	mild mental stress	no	no	yes	Under Wt	109.666666666667	68	No	No	No
796	Urban	16 Sep 09	25may2017	female	25-34	gammo		Gamo	protestant		Protestant	illitrate	No formal educ	married	Married	1.3286817	4th quantile	high pysical activity (>=3000 METminute/week)	<5_seving	1-4 time per year	coffee and tea	No	no	no	mild mental stress	no	no	yes	Noraml	109.666666666667	70.6666666666667	No	No	No
797	Rural	05 Sep 09	14may2017	male	55-64	gammo		Gamo	others	Trad_religion	Other	illitrate	No formal educ	married	Married	-2.5135243	the poorest	high pysical activity (>=3000 METminute/week)	>=5_serving	1-4 time per year	donot consumed	Yes	no	no	moderate mental stress	no	no	no	Noraml	109.666666666667	65.3333333333333	No	No	No
798	Rural	18 Sep 09	27may2017	female	25-34	zeyise		Zeyse	protestant		Protestant	illitrate	No formal educ	married	Married	-1.8730114	2nd quantile	moderate physical activity (600-3000 METminute/week)	<5_seving	1-3 times per month	coffee and tea	No	yes	no	moderate mental stress	no	no	yes	Noraml	109.666666666667	71	No	No	No
799	Rural	26 Sep 09	04jun2017	female	25-34	gammo		Gamo	protestant		Protestant	21+	secondary and above	unmarried	Unmarried	3.4656742	the richest	moderate physical activity (600-3000 METminute/week)	<5_seving	never	donot consumed	No	no	no	mild mental stress	no	no	no	Noraml	109.666666666667	68.6666666666667	No	No	No
800	Urban	24 Sep 09	02jun2017	male	25-34	gammo		Gamo	protestant		Protestant	illitrate	No formal educ	married	Married	0.70888621	4th quantile	high pysical activity (>=3000 METminute/week)	<5_seving	1-4 time per year	donot consumed	No	no	no	mild mental stress	no	no	no	Noraml	109.666666666667	72.3333333333333	No	No	No
801	Rural	17 Sep 09	26may2017	male	35-44	gammo		Gamo	protestant		Protestant	illitrate	No formal educ	married	Married	1.5977973	4th quantile	high pysical activity (>=3000 METminute/week)	>=5_serving	1-4 time per year	both coffee and coffee leaf tea	No	no	no	mild mental stress	no	no	yes	Noraml	109.666666666667	66	No	No	No
802	Rural	23 Aug 09	01may2017	female	25-34	gammo		Gamo	protestant		Protestant	illitrate	No formal educ	married	Married	-2.4458723	the poorest	high pysical activity (>=3000 METminute/week)	<5_seving	1-4 time per year	coffee and tea	No	no	no	moderate mental stress	no	no	yes	Noraml	110	69.6666666666667	No	No	No
803	Rural	04 Sep 09	13may2017	male	55-64	gammo		Gamo	Ortodox		Orthodox	illitrate	No formal educ	married	Married	-1.9688578	2nd quantile	high pysical activity (>=3000 METminute/week)	<5_seving	1-4 time per year	coffee and tea	No	no	no	mild mental stress	no	no	no	Under Wt	110	83.6666666666667	No	No	No
804	Rural	12 Sep 09	21may2017	female	55-64	gammo		Gamo	protestant		Protestant	illitrate	No formal educ	married	Married	2.4513178	the richest	high pysical activity (>=3000 METminute/week)	<5_seving	1-4 time per year	coffee and tea	No	no	no	mild mental stress	no	no	yes	Under Wt	110	73.6666666666667	No	No	No
805	Rural	21 Sep 09	30may2017	male	45-54	zeyise		Zeyse	protestant		Protestant	1-8	primary school	married	Married	-1.2698412	middle quantile	low pyhsical activity(<600 METminute/week)	<5_seving	1-4 time per year	coffee and tea	No	no	no	mild mental stress	no	no	no	Noraml	110	70.3333333333333	No	No	No
806	Rural	16 Sep 09	25may2017	female	55-64	gammo		Gamo	protestant		Protestant	illitrate	No formal educ	widowed	Unmarried	2.1481991	4th quantile	moderate physical activity (600-3000 METminute/week)	<5_seving	1-4 time per year	coffee and tea	No	no	no	mild mental stress	no	no	yes	Noraml	110	71	No	No	No
807	Rural	25 Sep 09	03jun2017	male	25-34	0ther	Korre	Other	protestant		Protestant	illitrate	No formal educ	married	Married	2.8767138	the richest	high pysical activity (>=3000 METminute/week)	>=5_serving	1-4 time per year	coffee and tea	No	no	no	mild mental stress	no	no	no	Noraml	110	74	No	No	No
808	Rural	01 Oct 09	09jun2017	female	25-34	gammo		Gamo	protestant		Protestant	9-12	secondary and above	married	Married	-0.021752385	middle quantile	moderate physical activity (600-3000 METminute/week)	<5_seving	1-4 time per year	coffee and tea	No	no	no	moderate mental stress	no	no	yes	Noraml	110	73.6666666666667	No	No	No
809	Rural	15 Aug 09	23apr2017	female	35-44	gammo		Gamo	protestant		Protestant	illitrate	No formal educ	married	Married	-0.60981393	middle quantile	moderate physical activity (600-3000 METminute/week)	>=5_serving	1-4 time per year	coffee and tea	No	no	no	mild mental stress	no	no	yes	Noraml	110	69.3333333333333	No	No	No
810	Rural	27 Aug 09	05may2017	male	35-44	gammo		Gamo	Ortodox		Orthodox	1-8	primary school	married	Married	-1.9331653	2nd quantile	high pysical activity (>=3000 METminute/week)	>=5_serving	1-4 time per year	coffee and tea	Yes	yes	no	mild mental stress	no	no	no	Noraml	110	70.6666666666667	No	No	No
811	Rural	26 Sep 09	04jun2017	male	45-54	gammo		Gamo	protestant		Protestant	1-8	primary school	married	Married	1.0322145	4th quantile	low pyhsical activity(<600 METminute/week)	<5_seving	1-4 time per year	coffee only	No	no	no	mild mental stress	no	no	no	Noraml	110	66.6666666666667	No	No	No
812	Rural	22 Aug 09	30apr2017	male	55-64	gammo		Gamo	Ortodox		Orthodox	illitrate	No formal educ	married	Married	-2.4455125	the poorest	low pyhsical activity(<600 METminute/week)	>=5_serving	1-4 time per year	coffee only	Yes	yes	no	mild mental stress	no	no	no	Noraml	110	69.6666666666667	No	No	No
813	Rural	26 Aug 09	04may2017	female	55-64	gammo		Gamo	Ortodox		Orthodox	illitrate	No formal educ	married	Married	-2.3718255	the poorest	high pysical activity (>=3000 METminute/week)	>=5_serving	1-4 time per year	coffee and tea	No	no	no	moderate mental stress	no	no	yes	Noraml	110	62.3333333333333	No	No	No
814	Rural	26 Aug 09	04may2017	female	35-44	gammo		Gamo	protestant		Protestant	illitrate	No formal educ	widowed	Unmarried	-1.0208827	middle quantile	moderate physical activity (600-3000 METminute/week)	<5_seving	1-4 time per year	both coffee and coffee leaf tea	No	no	no	moderate mental stress	no	no	no	Noraml	110	64.3333333333333	No	No	No
815	Rural	13 Oct 09	21jun2017	male	45-54	gammo		Gamo	protestant		Protestant	read&write	No formal educ	married	Married	-0.5051676	middle quantile	low pyhsical activity(<600 METminute/week)	<5_seving	1-4 time per year	coffee and tea	No	no	no	sever mental stress	no	no	no	Noraml	110	76.6666666666667	No	No	No
816	Rural	07 Oct 09	15jun2017	female	35-44	gammo		Gamo	protestant		Protestant	1-8	primary school	married	Married	0.78070736	4th quantile	low pyhsical activity(<600 METminute/week)	>=5_serving	1-4 time per year	coffee and tea	No	no	no	mild mental stress	no	no	no	Noraml	110	63	No	No	No
817	Rural	26 Aug 09	04may2017	female	45-54	gammo		Gamo	protestant		Protestant	illitrate	No formal educ	married	Married	-1.9687493	2nd quantile	moderate physical activity (600-3000 METminute/week)	>=5_serving	1-4 time per year	coffee and tea	No	no	no	mild mental stress	no	no	no	Noraml	110	67	No	No	No
818	Rural	19 Aug 09	27apr2017	female	35-44	gammo		Gamo	Ortodox		Orthodox	illitrate	No formal educ	married	Married	-3.3931468	the poorest	high pysical activity (>=3000 METminute/week)	>=5_serving	1-4 time per year	coffee and tea	Yes	no	no	mild mental stress	no	no	yes	Noraml	110	61.6666666666667	No	No	No
819	Rural	04 Oct 09	12jun2017	female	25-34	wolayita		Other	protestant		Protestant	9-12	secondary and above	married	Married	2.7733283	the richest	low pyhsical activity(<600 METminute/week)	>=5_serving	1-4 time per year	coffee and tea	No	no	no	mild mental stress	no	no	yes	Noraml	110	75.3333333333333	No	No	No
820	Urban	19 Sep 09	28may2017	male	25-34	gammo		Gamo	protestant		Protestant	1-8	primary school	married	Married	2.2449632	the richest	high pysical activity (>=3000 METminute/week)	<5_seving	1-4 time per year	coffee and tea	No	no	no	mild mental stress	no	no	no	Noraml	110	69.6666666666667	No	No	No
821	Rural	24 Aug 09	02may2017	female	45-54	gammo		Gamo	protestant		Protestant	illitrate	No formal educ	widowed	Unmarried	-1.4298012	2nd quantile	high pysical activity (>=3000 METminute/week)	>=5_serving	1-4 time per year	coffee and tea	No	no	no	moderate mental stress	no	no	yes	Noraml	110.333333333333	75.3333333333333	No	No	No
822	Rural	01 Sep 09	10may2017	male	45-54	gammo		Gamo	protestant		Protestant	illitrate	No formal educ	married	Married	-2.4275818	the poorest	low pyhsical activity(<600 METminute/week)	<5_seving	1-4 time per year	coffee and tea	No	no	no	mild mental stress	no	no	no	Noraml	110.333333333333	74	No	No	No
823	Rural	21 Aug 09	29apr2017	male	45-54	gammo		Gamo	Ortodox		Orthodox	illitrate	No formal educ	married	Married	-2.356838	the poorest	low pyhsical activity(<600 METminute/week)	>=5_serving	1-4 time per year	coffee and tea	No	yes	no	mild mental stress	no	no	no	Noraml	110.333333333333	68.6666666666667	No	No	No
824	Rural	25 Aug 09	03may2017	male	45-54	gammo		Gamo	others	Trad_religion	Other	illitrate	No formal educ	married	Married	-2.9045963	the poorest	high pysical activity (>=3000 METminute/week)	>=5_serving	1-4 time per year	donot consumed	Yes	yes	no	mild mental stress	no	no	no	Under Wt	110.333333333333	71	No	No	No
825	Rural	04 Sep 09	13may2017	male	25-34	gammo		Gamo	Ortodox		Orthodox	illitrate	No formal educ	married	Married	-1.7731729	2nd quantile	high pysical activity (>=3000 METminute/week)	<5_seving	1-4 times per week	coffee and tea	No	yes	no	mild mental stress	no	no	no	Over Wt	110.333333333333	63	No	No	No
826	Urban	18 Sep 09	27may2017	male	35-44	gammo		Gamo	protestant		Protestant	1-8	primary school	married	Married	2.7602651	the richest	high pysical activity (>=3000 METminute/week)	<5_seving	1-4 time per year	coffee and tea	Yes	no	no	mild mental stress	no	no	yes	Noraml	110.333333333333	63	No	No	No
827	Rural	01 Sep 09	10may2017	female	55-64	gammo		Gamo	protestant		Protestant	illitrate	No formal educ	married	Married	1.0652752	4th quantile	low pyhsical activity(<600 METminute/week)	>=5_serving	1-4 time per year	coffee and tea	No	no	no	moderate mental stress	no	no	yes	Noraml	110.333333333333	70	No	No	No
828	Rural	21 Aug 09	29apr2017	female	25-34	gammo		Gamo	Ortodox		Orthodox	illitrate	No formal educ	married	Married	-2.1434119	the poorest	high pysical activity (>=3000 METminute/week)	>=5_serving	1-4 time per year	coffee and tea	No	no	no	mild mental stress	no	no	no	Noraml	110.333333333333	69.3333333333333	No	No	No
829	Rural	27 Aug 09	05may2017	male	45-54	gammo		Gamo	Ortodox		Orthodox	illitrate	No formal educ	married	Married	-2.7708058	the poorest	high pysical activity (>=3000 METminute/week)	>=5_serving	1-4 time per year	coffee and tea	No	no	no	mild mental stress	no	no	no	Noraml	110.333333333333	71.3333333333333	No	No	No
830	Urban	14 Sep 09	23may2017	male	25-34	gammo		Gamo	protestant		Protestant	9-12	secondary and above	married	Married	3.4023311	the richest	moderate physical activity (600-3000 METminute/week)	<5_seving	1-4 time per year	donot consumed	No	no	no	mild mental stress	no	no	no	Noraml	110.333333333333	76	No	No	No
831	Rural	30 Aug 09	08may2017	female	45-54	gammo		Gamo	Ortodox		Orthodox	illitrate	No formal educ	married	Married	0.4871884	middle quantile	high pysical activity (>=3000 METminute/week)	>=5_serving	1-4 time per year	coffee and tea	No	no	no	mild mental stress	no	no	yes	Over Wt	110.333333333333	72.3333333333333	No	No	No
832	Rural	29 Sep 09	07jun2017	female	45-54	wolayita		Other	protestant		Protestant	illitrate	No formal educ	married	Married	1.5433046	4th quantile	high pysical activity (>=3000 METminute/week)	>=5_serving	1-4 time per year	coffee and tea	No	no	no	mild mental stress	no	no	no	Under Wt	110.333333333333	61.6666666666667	No	No	No
833	Rural	19 Sep 09	28may2017	male	55-64	zeyise		Zeyse	protestant		Protestant	illitrate	No formal educ	widowed	Unmarried	-1.5758345	2nd quantile	low pyhsical activity(<600 METminute/week)	>=5_serving	1-4 time per year	coffee and tea	No	no	no	sever mental stress	no	no	no	Under Wt	110.333333333333	70.3333333333333	No	No	No
834	Rural	24 Sep 09	02jun2017	male	25-34	0ther	Ganjule	Other	protestant		Protestant	9-12	secondary and above	unmarried	Unmarried	3.5708382	the richest	low pyhsical activity(<600 METminute/week)	>=5_serving	1-4 times per week	coffee only	No	no	no	mild mental stress	no	no	no	Noraml	110.333333333333	67.6666666666667	No	No	No
835	Rural	24 Aug 09	02may2017	female	25-34	gammo		Gamo	Ortodox		Orthodox	illitrate	No formal educ	married	Married	-1.3931844	2nd quantile	low pyhsical activity(<600 METminute/week)	<5_seving	1-4 time per year	coffee only	No	yes	no	mild mental stress	no	no	yes	Noraml	110.333333333333	72.3333333333333	No	No	No
836	Rural	23 Aug 09	01may2017	male	55-64	gammo		Gamo	Ortodox		Orthodox	illitrate	No formal educ	married	Married	-2.5254202	the poorest	high pysical activity (>=3000 METminute/week)	>=5_serving	1-4 time per year	coffee and tea	Yes	no	no	moderate mental stress	no	no	no	Noraml	110.333333333333	78.3333333333333	No	No	No
837	Rural	09 Sep 09	18may2017	female	35-44	zeyise		Zeyse	protestant		Protestant	illitrate	No formal educ	married	Married	-2.6809044	the poorest	high pysical activity (>=3000 METminute/week)	>=5_serving	1-4 time per year	coffee and tea	No	no	no	mild mental stress	no	no	yes	Noraml	110.333333333333	59.6666666666667	No	No	No
838	Rural	16 Aug 09	24apr2017	female	25-34	gammo		Gamo	protestant		Protestant	illitrate	No formal educ	married	Married	-2.8305495	the poorest	low pyhsical activity(<600 METminute/week)	<5_seving	1-4 time per year	coffee and tea	No	no	no	mild mental stress	no	no	yes	Noraml	110.333333333333	65	No	No	No
839	Rural	09 Sep 09	18may2017	female	55-64	zeyise		Zeyse	protestant		Protestant	1-8	primary school	married	Married	-2.5351312	the poorest	high pysical activity (>=3000 METminute/week)	>=5_serving	1-4 time per year	coffee and tea	No	no	no	mild mental stress	no	no	yes	Noraml	110.333333333333	67	No	No	No
840	Rural	19 Sep 09	28may2017	female	35-44	zeyise		Zeyse	protestant		Protestant	illitrate	No formal educ	married	Married	-1.8178493	2nd quantile	high pysical activity (>=3000 METminute/week)	>=5_serving	1-4 time per year	coffee and tea	No	yes	no	mild mental stress	no	no	yes	Noraml	110.333333333333	67.6666666666667	No	No	No
841	Rural	22 Aug 09	30apr2017	male	25-34	gammo		Gamo	protestant		Protestant	illitrate	No formal educ	married	Married	-1.4920946	2nd quantile	high pysical activity (>=3000 METminute/week)	>=5_serving	1-4 time per year	coffee and tea	No	no	no	mild mental stress	no	no	no	Noraml	110.333333333333	65.3333333333333	No	No	No
842	Rural	03 Sep 09	12may2017	male	55-64	gammo		Gamo	others	Trad_religion	Other	illitrate	No formal educ	married	Married	-1.9515233	2nd quantile	low pyhsical activity(<600 METminute/week)	>=5_serving	1-4 time per year	coffee and tea	Yes	yes	no	mild mental stress	no	no	no	Noraml	110.333333333333	63	No	No	No
843	Rural	05 Oct 09	13jun2017	male	25-34	gammo		Gamo	Ortodox		Orthodox	9-12	secondary and above	married	Married	1.2289808	4th quantile	high pysical activity (>=3000 METminute/week)	<5_seving	1-4 time per year	coffee only	No	yes	no	sever mental stress	no	no	no	Noraml	110.333333333333	70	No	No	No
844	Urban	20 Sep 09	29may2017	female	35-44	gammo		Gamo	protestant		Protestant	1-8	primary school	married	Married	2.4845152	the richest	high pysical activity (>=3000 METminute/week)	>=5_serving	1-4 time per year	coffee and tea	Yes	no	no	moderate mental stress	no	no	no	Noraml	110.333333333333	72.3333333333333	No	No	No
845	Rural	23 Aug 09	01may2017	female	45-54	gammo		Gamo	protestant		Protestant	illitrate	No formal educ	married	Married	-1.4801989	2nd quantile	low pyhsical activity(<600 METminute/week)	>=5_serving	1-4 time per year	coffee only	No	no	no	moderate mental stress	no	no	yes	Noraml	110.333333333333	70	No	No	No
846	Rural	16 Sep 09	25may2017	female	55-64	gammo		Gamo	Ortodox		Orthodox	illitrate	No formal educ	married	Married	1.8200072	4th quantile	high pysical activity (>=3000 METminute/week)	>=5_serving	1-4 time per year	coffee only	No	no	no	mild mental stress	no	no	yes	Noraml	110.333333333333	74.6666666666667	No	No	No
847	Rural	29 Aug 09	07may2017	male	35-44	gammo		Gamo	Ortodox		Orthodox	illitrate	No formal educ	married	Married	-1.6256253	2nd quantile	high pysical activity (>=3000 METminute/week)	>=5_serving	1-4 time per year	coffee and tea	No	no	no	mild mental stress	no	no	no	Noraml	110.333333333333	64.6666666666667	No	No	No
848	Rural	26 Sep 09	04jun2017	male	55-64	gammo		Gamo	protestant		Protestant	illitrate	No formal educ	married	Married	2.8494627	the richest	low pyhsical activity(<600 METminute/week)	>=5_serving	1-4 time per year	coffee and tea	No	no	no	mild mental stress	no	no	yes	Noraml	110.333333333333	65	No	No	No
849	Rural	17 Aug 09	25apr2017	male	35-44	gammo		Gamo	Ortodox		Orthodox	1-8	primary school	married	Married	-1.32646	middle quantile	high pysical activity (>=3000 METminute/week)	>=5_serving	never	coffee and tea	No	yes	no	sever mental stress	no	no	no	Noraml	110.333333333333	65	No	No	No
850	Rural	02 Sep 09	11may2017	female	45-54	gammo		Gamo	protestant		Protestant	illitrate	No formal educ	married	Married	-1.9331653	2nd quantile	low pyhsical activity(<600 METminute/week)	>=5_serving	1-4 time per year	coffee and tea	No	no	no	moderate mental stress	no	no	no	Noraml	110.333333333333	66.3333333333333	No	No	No
851	Rural	19 Aug 09	27apr2017	female	25-34	gammo		Gamo	protestant		Protestant	illitrate	No formal educ	married	Married	-0.97986442	middle quantile	moderate physical activity (600-3000 METminute/week)	>=5_serving	1-4 time per year	coffee and tea	No	no	no	mild mental stress	no	no	yes	Noraml	110.333333333333	66.3333333333333	No	No	No
852	Rural	02 Sep 09	11may2017	male	55-64	gammo		Gamo	Ortodox		Orthodox	illitrate	No formal educ	married	Married	-0.81388867	middle quantile	high pysical activity (>=3000 METminute/week)	>=5_serving	1-4 time per year	coffee only	Yes	no	no	moderate mental stress	no	no	no	Noraml	110.666666666667	79.6666666666667	No	No	No
853	Rural	30 Aug 09	08may2017	male	35-44	gammo		Gamo	protestant		Protestant	illitrate	No formal educ	married	Married	-0.85505569	middle quantile	high pysical activity (>=3000 METminute/week)	>=5_serving	1-4 time per year	coffee and tea	No	no	no	mild mental stress	no	no	no	Noraml	110.666666666667	67.6666666666667	No	No	No
854	Rural	29 Sep 09	07jun2017	female	25-34	gammo		Gamo	protestant		Protestant	1-8	primary school	married	Married	0.59114379	4th quantile	high pysical activity (>=3000 METminute/week)	>=5_serving	1-4 time per year	coffee and tea	No	no	no	mild mental stress	no	no	yes	Noraml	110.666666666667	67.6666666666667	No	No	No
855	Rural	10 Oct 09	18jun2017	female	35-44	gammo		Gamo	protestant		Protestant	1-8	primary school	widowed	Unmarried	1.7818391	4th quantile	low pyhsical activity(<600 METminute/week)	>=5_serving	1-3 times per month	coffee and tea	No	no	no	mild mental stress	no	no	no	Over Wt	110.666666666667	81.6666666666667	No	No	No
856	Rural	10 Oct 09	18jun2017	female	25-34	wolayita		Other	protestant		Protestant	illitrate	No formal educ	married	Married	1.2572445	4th quantile	low pyhsical activity(<600 METminute/week)	>=5_serving	1-3 times per month	coffee and tea	No	no	no	mild mental stress	no	no	yes	Noraml	110.666666666667	71.6666666666667	No	No	No
857	Rural	28 Aug 09	06may2017	male	55-64	gammo		Gamo	protestant		Protestant	illitrate	No formal educ	married	Married	-2.2360704	the poorest	high pysical activity (>=3000 METminute/week)	>=5_serving	1-4 time per year	coffee and tea	No	no	no	moderate mental stress	no	no	no	Under Wt	110.666666666667	76.6666666666667	No	No	No
858	Rural	04 Sep 09	13may2017	female	45-54	gammo		Gamo	Ortodox		Orthodox	illitrate	No formal educ	married	Married	-2.4455125	the poorest	low pyhsical activity(<600 METminute/week)	>=5_serving	1-4 time per year	coffee and tea	No	no	no	mild mental stress	no	no	yes	Noraml	110.666666666667	68.3333333333333	No	No	No
859	Urban	21 Sep 09	30may2017	female	55-64	gammo		Gamo	protestant		Protestant	1-8	primary school	married	Married	1.2110482	4th quantile	high pysical activity (>=3000 METminute/week)	<5_seving	never	coffee and tea	No	no	no	mild mental stress	no	no	yes	Noraml	110.666666666667	72.3333333333333	No	No	No
860	Urban	19 Sep 09	28may2017	male	45-54	goffa		Other	protestant		Protestant	illitrate	No formal educ	married	Married	0.73436141	4th quantile	high pysical activity (>=3000 METminute/week)	>=5_serving	1-4 time per year	coffee and tea	No	no	no	moderate mental stress	no	no	no	Noraml	110.666666666667	71.3333333333333	No	No	No
861	Rural	16 Aug 09	24apr2017	male	25-34	gammo		Gamo	protestant		Protestant	9-12	secondary and above	married	Married	1.1931616	4th quantile	moderate physical activity (600-3000 METminute/week)	>=5_serving	1-4 time per year	coffee and tea	No	no	no	mild mental stress	no	no	no	Noraml	110.666666666667	59.3333333333333	No	No	No
862	Urban	16 Sep 09	25may2017	female	35-44	gammo		Gamo	protestant		Protestant	1-8	primary school	married	Married	0.19689986	middle quantile	moderate physical activity (600-3000 METminute/week)	<5_seving	1-3 times per month	coffee and tea	No	no	no	sever mental stress	no	no	yes	Noraml	110.666666666667	76.3333333333333	No	No	No
863	Rural	04 Oct 09	12jun2017	female	45-54	wolayita		Other	protestant		Protestant	illitrate	No formal educ	married	Married	4.2355413	the richest	high pysical activity (>=3000 METminute/week)	>=5_serving	never	coffee only	No	no	no	sever mental stress	no	no	yes	Over Wt	110.666666666667	72.6666666666667	No	No	No
864	Urban	19 Sep 09	28may2017	female	25-34	gammo		Gamo	protestant		Protestant	read&write	No formal educ	married	Married	3.5426252	the richest	moderate physical activity (600-3000 METminute/week)	<5_seving	1-3 times per month	coffee and tea	No	no	no	mild mental stress	no	no	yes	Over Wt	110.666666666667	80.3333333333333	No	No	No
865	Rural	23 Sep 09	01jun2017	female	45-54	zeyise		Zeyse	protestant		Protestant	illitrate	No formal educ	married	Married	-1.9296632	2nd quantile	high pysical activity (>=3000 METminute/week)	<5_seving	never	coffee and tea	No	no	no	mild mental stress	no	no	yes	Noraml	110.666666666667	62.6666666666667	No	No	No
866	Urban	24 Sep 09	02jun2017	male	35-44	gammo		Gamo	protestant		Protestant	illitrate	No formal educ	married	Married	0.83746445	4th quantile	high pysical activity (>=3000 METminute/week)	>=5_serving	1-4 time per year	coffee and tea	No	no	no	sever mental stress	no	no	no	Noraml	110.666666666667	75.3333333333333	No	No	No
867	Rural	17 Sep 09	26may2017	female	35-44	0ther	Ganjule	Other	protestant		Protestant	illitrate	No formal educ	married	Married	2.8580208	the richest	low pyhsical activity(<600 METminute/week)	>=5_serving	1-4 time per year	both coffee and coffee leaf tea	No	no	no	mild mental stress	no	no	no	Over Wt	110.666666666667	71.6666666666667	No	No	No
868	Rural	30 Aug 09	08may2017	female	55-64	gammo		Gamo	protestant		Protestant	illitrate	No formal educ	widowed	Unmarried	1.2306038	4th quantile	high pysical activity (>=3000 METminute/week)	>=5_serving	1-4 time per year	coffee and tea	No	no	no	mild mental stress	no	no	yes	Over Wt	110.666666666667	78.6666666666667	No	No	No
869	Rural	29 Aug 09	07may2017	female	45-54	gammo		Gamo	Ortodox		Orthodox	illitrate	No formal educ	married	Married	-2.3718255	the poorest	low pyhsical activity(<600 METminute/week)	<5_seving	1-4 time per year	coffee and tea	No	no	no	mild mental stress	no	no	no	Under Wt	110.666666666667	64.6666666666667	No	No	No
870	Rural	16 Aug 09	24apr2017	female	45-54	gammo		Gamo	protestant		Protestant	illitrate	No formal educ	married	Married	-1.2114183	middle quantile	moderate physical activity (600-3000 METminute/week)	<5_seving	1-4 time per year	coffee and tea	No	no	no	mild mental stress	no	no	no	Noraml	110.666666666667	61.6666666666667	No	No	No
871	Rural	20 Aug 09	28apr2017	female	45-54	gammo		Gamo	protestant		Protestant	illitrate	No formal educ	married	Married	-2.4786015	the poorest	high pysical activity (>=3000 METminute/week)	>=5_serving	1-4 time per year	coffee and tea	No	no	no	mild mental stress	no	no	yes	Noraml	110.666666666667	70.6666666666667	No	No	No
872	Rural	13 Sep 09	22may2017	male	55-64	zeyise		Zeyse	protestant		Protestant	illitrate	No formal educ	married	Married	-2.2396376	the poorest	moderate physical activity (600-3000 METminute/week)	>=5_serving	1-4 time per year	coffee and tea	No	no	no	mild mental stress	no	no	no	Under Wt	110.666666666667	66.3333333333333	No	No	No
873	Urban	21 Sep 09	30may2017	female	25-34	goffa		Other	protestant		Protestant	1-8	primary school	separated	Unmarried	3.3628385	the richest	high pysical activity (>=3000 METminute/week)	<5_seving	1-3 times per month	coffee and tea	Yes	no	no	mild mental stress	no	no	no	Noraml	110.666666666667	83.3333333333333	No	No	No
874	Urban	23 Sep 09	01jun2017	female	25-34	amhara		Other	protestant		Protestant	21+	secondary and above	unmarried	Unmarried	5.3221211	the richest	high pysical activity (>=3000 METminute/week)	<5_seving	1-3 times per month	coffee only	No	no	yes	mild mental stress	no	no	yes	Over Wt	110.666666666667	71.6666666666667	No	No	No
875	Urban	17 Sep 09	26may2017	female	35-44	gammo		Gamo	protestant		Protestant	illitrate	No formal educ	married	Married	0.6708951	4th quantile	moderate physical activity (600-3000 METminute/week)	>=5_serving	1-4 time per year	coffee and tea	No	no	no	moderate mental stress	no	no	yes	Over Wt	110.666666666667	73.6666666666667	No	No	No
876	Rural	19 Aug 09	27apr2017	female	55-64	gammo		Gamo	protestant		Protestant	illitrate	No formal educ	married	Married	-1.4298012	2nd quantile	low pyhsical activity(<600 METminute/week)	>=5_serving	1-4 time per year	coffee and tea	No	no	no	mild mental stress	no	no	yes	Noraml	110.666666666667	69	No	No	No
877	Rural	04 Sep 09	13may2017	male	55-64	gammo		Gamo	Ortodox		Orthodox	illitrate	No formal educ	married	Married	-2.9344227	the poorest	high pysical activity (>=3000 METminute/week)	>=5_serving	1-4 time per year	coffee and tea	Yes	no	no	moderate mental stress	no	no	no	Noraml	110.666666666667	82.3333333333333	No	No	No
878	Rural	21 Aug 09	29apr2017	female	25-34	gammo		Gamo	Ortodox		Orthodox	21+	secondary and above	married	Married	-0.52480543	middle quantile	high pysical activity (>=3000 METminute/week)	>=5_serving	1-4 time per year	coffee and tea	No	no	no	moderate mental stress	no	no	yes	Noraml	110.666666666667	62.3333333333333	No	No	No
879	Rural	03 Sep 09	12may2017	female	25-34	gammo		Gamo	Ortodox		Orthodox	illitrate	No formal educ	married	Married	-0.68497086	middle quantile	high pysical activity (>=3000 METminute/week)	>=5_serving	1-4 time per year	coffee only	No	no	no	moderate mental stress	no	no	yes	Over Wt	110.666666666667	71.6666666666667	No	No	No
880	Rural	18 Aug 09	26apr2017	male	55-64	gammo		Gamo	protestant		Protestant	illitrate	No formal educ	married	Married	-1.1976808	middle quantile	high pysical activity (>=3000 METminute/week)	>=5_serving	1-4 time per year	coffee and tea	No	no	no	mild mental stress	no	no	no	Noraml	110.666666666667	73.3333333333333	No	No	No
881	Urban	12 Sep 09	21may2017	female	55-64	gammo		Gamo	protestant		Protestant	1-8	primary school	married	Married	-0.062562205	middle quantile	high pysical activity (>=3000 METminute/week)	<5_seving	1-4 time per year	coffee and tea	No	no	no	mild mental stress	no	no	no	Noraml	111	71.3333333333333	No	No	No
882	Rural	02 Sep 09	11may2017	female	35-44	gammo		Gamo	Ortodox		Orthodox	illitrate	No formal educ	married	Married	-1.6802077	2nd quantile	low pyhsical activity(<600 METminute/week)	<5_seving	1-4 time per year	coffee and tea	Yes	no	no	mild mental stress	no	no	yes	Noraml	111	69.3333333333333	No	No	No
883	Urban	17 Sep 09	26may2017	female	25-34	gammo		Gamo	protestant		Protestant	illitrate	No formal educ	married	Married	-0.25188762	middle quantile	high pysical activity (>=3000 METminute/week)	>=5_serving	1-4 time per year	coffee and tea	No	no	no	mild mental stress	no	no	yes	Noraml	111	70.3333333333333	No	No	No
884	Rural	17 Aug 09	25apr2017	male	35-44	gammo		Gamo	protestant		Protestant	illitrate	No formal educ	married	Married	-2.6771412	the poorest	high pysical activity (>=3000 METminute/week)	>=5_serving	1-4 time per year	coffee and tea	No	no	no	moderate mental stress	no	no	no	Noraml	111	72	No	No	No
885	Urban	13 Sep 09	22may2017	female	45-54	gammo		Gamo	protestant		Protestant	illitrate	No formal educ	married	Married	2.810307	the richest	low pyhsical activity(<600 METminute/week)	>=5_serving	never	donot consumed	No	no	no	mild mental stress	no	no	no	Noraml	111	80	No	No	No
886	Rural	18 Aug 09	26apr2017	male	55-64	gammo		Gamo	Ortodox		Orthodox	illitrate	No formal educ	married	Married	-2.4355185	the poorest	high pysical activity (>=3000 METminute/week)	>=5_serving	1-4 time per year	coffee and tea	Yes	yes	no	mild mental stress	no	no	no	Noraml	111	71.6666666666667	No	No	No
887	Rural	21 Aug 09	29apr2017	female	45-54	gammo		Gamo	protestant		Protestant	illitrate	No formal educ	married	Married	-1.4604579	2nd quantile	high pysical activity (>=3000 METminute/week)	>=5_serving	1-4 time per year	coffee and tea	No	no	no	moderate mental stress	no	no	yes	Noraml	111	73.3333333333333	No	No	No
888	Rural	19 Aug 09	27apr2017	male	45-54	gammo		Gamo	protestant		Protestant	illitrate	No formal educ	married	Married	-1.9331653	2nd quantile	high pysical activity (>=3000 METminute/week)	>=5_serving	1-4 time per year	coffee and tea	No	no	no	mild mental stress	no	no	no	Noraml	111	80.3333333333333	No	No	No
889	Rural	20 Aug 09	28apr2017	male	55-64	gammo		Gamo	Ortodox		Orthodox	illitrate	No formal educ	married	Married	-2.3186185	the poorest	low pyhsical activity(<600 METminute/week)	>=5_serving	1-4 time per year	coffee only	Yes	no	no	mild mental stress	no	no	no	Noraml	111	74.6666666666667	No	No	No
890	Rural	19 Sep 09	28may2017	male	45-54	gammo		Gamo	protestant		Protestant	illitrate	No formal educ	married	Married	1.9049715	4th quantile	high pysical activity (>=3000 METminute/week)	>=5_serving	1-4 time per year	coffee only	No	no	no	mild mental stress	no	no	no	Under Wt	111	76.3333333333333	No	No	No
891	Rural	23 Sep 09	01jun2017	male	45-54	0ther	Ganjule	Other	protestant		Protestant	1-8	primary school	married	Married	1.0203187	4th quantile	high pysical activity (>=3000 METminute/week)	>=5_serving	never	coffee and tea	No	no	no	moderate mental stress	no	no	no	Noraml	111	56.6666666666667	No	No	No
892	Rural	22 Sep 09	31may2017	male	25-34	wolayita		Other	protestant		Protestant	illitrate	No formal educ	married	Married	3.8429484	the richest	low pyhsical activity(<600 METminute/week)	>=5_serving	1-3 times per month	coffee and tea	No	no	no	moderate mental stress	no	no	no	Noraml	111	72	No	No	No
893	Rural	25 Sep 09	03jun2017	male	35-44	gammo		Gamo	protestant		Protestant	illitrate	No formal educ	married	Married	-1.1633846	middle quantile	high pysical activity (>=3000 METminute/week)	<5_seving	1-3 times per month	coffee only	No	no	no	mild mental stress	no	no	no	Noraml	111	74	No	No	No
894	Rural	18 Sep 09	27may2017	male	55-64	wolayita		Other	protestant		Protestant	1-8	primary school	married	Married	3.1080484	the richest	high pysical activity (>=3000 METminute/week)	<5_seving	1-4 time per year	donot consumed	No	no	no	mild mental stress	yes	yes	no	Noraml	111	76	No	No	Yes
895	Urban	22 Sep 09	31may2017	male	35-44	gammo		Gamo	others	Trad_religion	Other	illitrate	No formal educ	married	Married	0.025970781	middle quantile	high pysical activity (>=3000 METminute/week)	<5_seving	1-3 times per month	coffee and tea	Yes	no	no	mild mental stress	no	no	no	Noraml	111	73.6666666666667	No	No	No
896	Urban	11 Sep 09	20may2017	male	25-34	wolayita		Other	Ortodox		Orthodox	1-8	primary school	married	Married	1.9842492	4th quantile	low pyhsical activity(<600 METminute/week)	<5_seving	1-4 time per year	coffee and tea	No	no	no	mild mental stress	no	no	no	Noraml	111	60.3333333333333	No	No	No
897	Rural	25 Aug 09	03may2017	female	55-64	gammo		Gamo	protestant		Protestant	illitrate	No formal educ	married	Married	-2.531455	the poorest	low pyhsical activity(<600 METminute/week)	<5_seving	1-4 time per year	coffee and tea	No	no	no	moderate mental stress	no	no	yes	Noraml	111	75	No	No	No
898	Rural	22 Aug 09	30apr2017	male	55-64	gammo		Gamo	protestant		Protestant	illitrate	No formal educ	married	Married	-1.820896	2nd quantile	low pyhsical activity(<600 METminute/week)	>=5_serving	1-4 time per year	coffee and tea	No	no	no	mild mental stress	no	no	no	Noraml	111	77.6666666666667	No	No	No
899	Rural	17 Sep 09	26may2017	male	25-34	0ther	Oroze	Other	Ortodox		Orthodox	1-8	primary school	married	Married	1.8733581	4th quantile	high pysical activity (>=3000 METminute/week)	<5_seving	1-4 time per year	coffee and tea	No	no	no	moderate mental stress	no	no	no	Noraml	111	79	No	No	No
900	Rural	25 Aug 09	03may2017	female	35-44	gammo		Gamo	Ortodox		Orthodox	illitrate	No formal educ	married	Married	-2.7206907	the poorest	high pysical activity (>=3000 METminute/week)	>=5_serving	1-4 time per year	coffee and tea	No	no	no	mild mental stress	no	no	yes	Noraml	111	65	No	No	No
901	Rural	04 Sep 09	13may2017	male	55-64	gammo		Gamo	Ortodox		Orthodox	1-8	primary school	married	Married	-1.2422087	middle quantile	high pysical activity (>=3000 METminute/week)	<5_seving	1-4 time per year	donot consumed	Yes	no	no	mild mental stress	no	no	no	Noraml	111	74.3333333333333	No	No	No
902	Rural	18 Aug 09	26apr2017	male	45-54	gammo		Gamo	Ortodox		Orthodox	illitrate	No formal educ	married	Married	-2.496532	the poorest	low pyhsical activity(<600 METminute/week)	>=5_serving	1-4 time per year	coffee and tea	Yes	no	no	mild mental stress	no	no	no	Noraml	111	61.6666666666667	No	No	No
903	Urban	25 Sep 09	03jun2017	female	25-34	0ther	Gurage	Other	Muslim		Other	1-8	primary school	married	Married	6.5899148	the richest	high pysical activity (>=3000 METminute/week)	<5_seving	1-4 times per week	donot consumed	No	no	yes	moderate mental stress	no	no	no	Over Wt	111	65.6666666666667	No	No	No
904	Urban	14 Sep 09	23may2017	male	45-54	gammo		Gamo	protestant		Protestant	21+	secondary and above	married	Married	3.9521887	the richest	moderate physical activity (600-3000 METminute/week)	>=5_serving	1-3 times per month	coffee and tea	No	no	no	mild mental stress	no	no	no	Noraml	111	71.3333333333333	No	No	No
905	Rural	25 Aug 09	03may2017	male	45-54	gammo		Gamo	protestant		Protestant	illitrate	No formal educ	married	Married	-2.0198772	2nd quantile	low pyhsical activity(<600 METminute/week)	>=5_serving	1-4 time per year	coffee and tea	No	no	no	moderate mental stress	no	no	no	Noraml	111	73	No	No	No
906	Rural	20 Aug 09	28apr2017	female	55-64	gammo		Gamo	protestant		Protestant	illitrate	No formal educ	married	Married	-0.4925327	middle quantile	low pyhsical activity(<600 METminute/week)	>=5_serving	never	coffee only	No	no	no	mild mental stress	no	no	yes	Noraml	111	71.6666666666667	No	No	No
907	Rural	03 Sep 09	12may2017	male	35-44	gammo		Gamo	protestant		Protestant	illitrate	No formal educ	married	Married	-2.0264974	2nd quantile	high pysical activity (>=3000 METminute/week)	>=5_serving	1-4 time per year	coffee and tea	No	no	no	mild mental stress	no	no	no	Noraml	111	75	No	No	No
908	Rural	25 Sep 09	03jun2017	male	25-34	zeyise		Zeyse	protestant		Protestant	1-8	primary school	unmarried	Unmarried	-1.6157297	2nd quantile	moderate physical activity (600-3000 METminute/week)	<5_seving	1-3 times per month	coffee and tea	No	no	no	moderate mental stress	no	no	no	Noraml	111	66	No	No	No
909	Rural	11 Oct 09	19jun2017	female	35-44	gammo		Gamo	protestant		Protestant	illitrate	No formal educ	married	Married	1.2575362	4th quantile	low pyhsical activity(<600 METminute/week)	>=5_serving	1-3 times per month	coffee and tea	No	no	no	mild mental stress	no	no	yes	Noraml	111	73.3333333333333	No	No	No
910	Rural	24 Aug 09	02may2017	female	45-54	gammo		Gamo	Ortodox		Orthodox	illitrate	No formal educ	married	Married	2.1420252	4th quantile	high pysical activity (>=3000 METminute/week)	>=5_serving	1-4 time per year	both coffee and coffee leaf tea	No	no	no	moderate mental stress	no	no	yes	Noraml	111	72	No	No	No
911	Rural	27 Aug 09	05may2017	female	55-64	gammo		Gamo	others	Trad_religion	Other	illitrate	No formal educ	married	Married	-2.8296893	the poorest	high pysical activity (>=3000 METminute/week)	<5_seving	1-4 time per year	coffee and tea	Yes	no	no	moderate mental stress	no	no	no	Under Wt	111	62	No	No	No
912	Rural	18 Sep 09	27may2017	male	35-44	zeyise		Zeyse	Ortodox		Orthodox	illitrate	No formal educ	widowed	Unmarried	-0.689964	middle quantile	high pysical activity (>=3000 METminute/week)	>=5_serving	1-4 times per week	coffee and tea	No	no	no	mild mental stress	no	no	no	Under Wt	111	78.6666666666667	No	No	No
913	Rural	02 Sep 09	11may2017	male	55-64	gammo		Gamo	Ortodox		Orthodox	illitrate	No formal educ	married	Married	-2.1033292	2nd quantile	high pysical activity (>=3000 METminute/week)	>=5_serving	1-4 time per year	coffee and tea	Yes	no	no	mild mental stress	no	no	no	Noraml	111	74.3333333333333	No	No	No
914	Rural	21 Aug 09	29apr2017	male	45-54	gammo		Gamo	protestant		Protestant	illitrate	No formal educ	married	Married	-2.2626276	the poorest	high pysical activity (>=3000 METminute/week)	<5_seving	never	coffee only	No	no	no	mild mental stress	no	no	no	Noraml	111	73	No	No	No
915	Rural	20 Aug 09	28apr2017	female	25-34	gammo		Gamo	protestant		Protestant	illitrate	No formal educ	married	Married	-1.8704432	2nd quantile	low pyhsical activity(<600 METminute/week)	<5_seving	1-4 time per year	coffee and tea	No	no	no	mild mental stress	no	no	yes	Noraml	111.333333333333	75.3333333333333	No	No	No
916	Urban	25 Sep 09	03jun2017	female	25-34	gammo		Gamo	protestant		Protestant	1-8	primary school	married	Married	2.3803439	the richest	high pysical activity (>=3000 METminute/week)	<5_seving	1-4 time per year	coffee and tea	No	no	no	mild mental stress	no	no	no	Noraml	111.333333333333	72.3333333333333	No	No	No
917	Rural	19 Aug 09	27apr2017	female	55-64	gammo		Gamo	Ortodox		Orthodox	illitrate	No formal educ	married	Married	-2.3250067	the poorest	low pyhsical activity(<600 METminute/week)	>=5_serving	1-4 time per year	coffee and tea	No	no	no	mild mental stress	no	no	no	Under Wt	111.333333333333	78.3333333333333	No	No	No
918	Rural	04 Sep 09	13may2017	male	25-34	gammo		Gamo	Ortodox		Orthodox	illitrate	No formal educ	married	Married	0.86044109	4th quantile	high pysical activity (>=3000 METminute/week)	>=5_serving	1-4 time per year	coffee only	No	no	no	mild mental stress	no	no	no	Noraml	111.333333333333	73.6666666666667	No	No	No
919	Rural	24 Aug 09	02may2017	female	55-64	gammo		Gamo	protestant		Protestant	illitrate	No formal educ	married	Married	-2.8125656	the poorest	low pyhsical activity(<600 METminute/week)	>=5_serving	1-4 time per year	coffee only	No	no	no	moderate mental stress	no	no	yes	Noraml	111.333333333333	71	No	No	No
920	Rural	26 Aug 09	04may2017	male	45-54	gammo		Gamo	others	Trad_religion	Other	illitrate	No formal educ	married	Married	-2.496532	the poorest	high pysical activity (>=3000 METminute/week)	>=5_serving	1-4 time per year	coffee and tea	Yes	yes	no	moderate mental stress	no	no	no	Noraml	111.333333333333	72	No	No	No
921	Rural	17 Aug 09	25apr2017	female	55-64	gammo		Gamo	Ortodox		Orthodox	illitrate	No formal educ	married	Married	-3.0553565	the poorest	high pysical activity (>=3000 METminute/week)	>=5_serving	1-4 time per year	donot consumed	No	no	no	moderate mental stress	no	no	yes	Noraml	111.333333333333	68	No	No	No
922	Urban	22 Sep 09	31may2017	male	45-54	gammo		Gamo	protestant		Protestant	1-8	primary school	married	Married	0.022763599	middle quantile	low pyhsical activity(<600 METminute/week)	<5_seving	never	coffee and tea	No	no	no	moderate mental stress	no	no	no	Noraml	111.333333333333	62	No	No	No
923	Rural	23 Sep 09	01jun2017	male	55-64	gammo		Gamo	Ortodox		Orthodox	illitrate	No formal educ	married	Married	2.0491166	4th quantile	high pysical activity (>=3000 METminute/week)	<5_seving	never	coffee and tea	No	no	no	mild mental stress	no	no	no	Over Wt	111.333333333333	82.6666666666667	No	No	No
924	Rural	24 Aug 09	02may2017	male	35-44	gammo		Gamo	protestant		Protestant	illitrate	No formal educ	married	Married	-1.7674248	2nd quantile	high pysical activity (>=3000 METminute/week)	>=5_serving	1-4 time per year	coffee and tea	No	no	no	moderate mental stress	no	no	no	Noraml	111.333333333333	59	No	No	No
925	Rural	26 Sep 09	04jun2017	female	25-34	0ther	Oromo	Other	protestant		Protestant	1-8	primary school	married	Married	2.8034747	the richest	moderate physical activity (600-3000 METminute/week)	>=5_serving	1-3 times per month	coffee and tea	No	no	no	moderate mental stress	no	no	no	Noraml	111.333333333333	72.3333333333333	No	No	No
926	Rural	05 Sep 09	14may2017	male	45-54	gammo		Gamo	Ortodox		Orthodox	illitrate	No formal educ	married	Married	-1.8980203	2nd quantile	high pysical activity (>=3000 METminute/week)	<5_seving	never	coffee and tea	No	yes	no	mild mental stress	no	no	no	Noraml	111.333333333333	79	No	No	No
927	Rural	24 Aug 09	02may2017	female	55-64	gammo		Gamo	protestant		Protestant	illitrate	No formal educ	married	Married	-2.335911	the poorest	low pyhsical activity(<600 METminute/week)	>=5_serving	1-4 time per year	coffee only	No	no	no	mild mental stress	no	no	yes	Noraml	111.333333333333	72.6666666666667	No	No	No
928	Rural	26 Aug 09	04may2017	female	25-34	gammo		Gamo	protestant		Protestant	illitrate	No formal educ	married	Married	-2.5254202	the poorest	high pysical activity (>=3000 METminute/week)	>=5_serving	1-4 time per year	coffee and tea	No	no	no	mild mental stress	no	no	no	Noraml	111.333333333333	74.6666666666667	No	No	No
929	Urban	18 Sep 09	27may2017	female	35-44	gammo		Gamo	protestant		Protestant	1-8	primary school	married	Married	2.506633	the richest	high pysical activity (>=3000 METminute/week)	<5_seving	1-4 time per year	coffee and tea	No	no	no	mild mental stress	no	no	yes	Over Wt	111.333333333333	70.3333333333333	No	No	No
930	Rural	28 Sep 09	06jun2017	female	25-34	gammo		Gamo	protestant		Protestant	1-8	primary school	married	Married	1.9490775	4th quantile	high pysical activity (>=3000 METminute/week)	<5_seving	never	coffee and tea	No	no	no	mild mental stress	no	no	no	Noraml	111.333333333333	67	No	No	No
931	Rural	30 Aug 09	08may2017	female	55-64	gammo		Gamo	protestant		Protestant	illitrate	No formal educ	married	Married	-0.46029979	middle quantile	moderate physical activity (600-3000 METminute/week)	>=5_serving	1-3 times per month	coffee and tea	No	no	no	mild mental stress	no	no	no	Noraml	111.333333333333	68.6666666666667	No	No	No
932	Rural	25 Aug 09	03may2017	male	45-54	gammo		Gamo	protestant		Protestant	illitrate	No formal educ	married	Married	-1.8090003	2nd quantile	high pysical activity (>=3000 METminute/week)	>=5_serving	1-4 time per year	coffee and tea	No	no	no	mild mental stress	no	no	no	Noraml	111.333333333333	72.6666666666667	No	No	No
933	Rural	30 Aug 09	08may2017	male	25-34	gammo		Gamo	Ortodox		Orthodox	read&write	No formal educ	married	Married	-1.8536023	2nd quantile	high pysical activity (>=3000 METminute/week)	>=5_serving	1-4 time per year	coffee and tea	Yes	yes	no	moderate mental stress	no	no	no	Noraml	111.333333333333	70.3333333333333	No	No	No
934	Rural	25 Sep 09	03jun2017	male	45-54	zeyise		Zeyse	protestant		Protestant	illitrate	No formal educ	married	Married	-2.5700543	the poorest	low pyhsical activity(<600 METminute/week)	<5_seving	1-3 times per month	donot consumed	No	no	no	mild mental stress	no	no	no	Noraml	111.333333333333	76	No	No	No
935	Rural	20 Sep 09	29may2017	female	25-34	zeyise		Zeyse	protestant		Protestant	1-8	primary school	unmarried	Unmarried	-0.91993827	middle quantile	low pyhsical activity(<600 METminute/week)	<5_seving	1-3 times per month	coffee and tea	No	no	no	mild mental stress	no	no	yes	Noraml	111.333333333333	70.3333333333333	No	No	No
936	Rural	30 Aug 09	08may2017	male	25-34	gammo		Gamo	others	Trad_religion	Other	illitrate	No formal educ	married	Married	-2.2652631	the poorest	high pysical activity (>=3000 METminute/week)	>=5_serving	1-4 time per year	coffee and tea	No	no	no	moderate mental stress	no	no	no	Noraml	111.333333333333	65.3333333333333	No	No	No
937	Rural	25 Aug 09	03may2017	male	55-64	gammo		Gamo	Ortodox		Orthodox	illitrate	No formal educ	married	Married	-2.4933519	the poorest	high pysical activity (>=3000 METminute/week)	>=5_serving	1-4 time per year	coffee and tea	Yes	no	no	mild mental stress	no	no	no	Under Wt	111.333333333333	69.6666666666667	No	No	No
938	Rural	24 Sep 09	02jun2017	male	35-44	amhara		Other	Muslim		Other	1-8	primary school	married	Married	3.0548017	the richest	high pysical activity (>=3000 METminute/week)	<5_seving	1-4 time per year	coffee only	No	no	yes	mild mental stress	no	no	no	Noraml	111.333333333333	78	No	No	No
939	Rural	30 Sep 09	08jun2017	male	25-34	gammo		Gamo	protestant		Protestant	1-8	primary school	married	Married	1.4421819	4th quantile	high pysical activity (>=3000 METminute/week)	>=5_serving	1-3 times per month	donot consumed	Yes	no	no	mild mental stress	no	no	no	Noraml	111.333333333333	75	No	No	No
940	Urban	23 Sep 09	01jun2017	female	25-34	gammo		Gamo	Ortodox		Orthodox	21+	secondary and above	married	Married	2.3697293	the richest	high pysical activity (>=3000 METminute/week)	<5_seving	never	coffee and tea	No	no	no	mild mental stress	no	no	no	Noraml	111.333333333333	77.6666666666667	No	No	No
941	Rural	24 Aug 09	02may2017	female	55-64	gammo		Gamo	others	Trad_religion	Other	illitrate	No formal educ	married	Married	-2.4465332	the poorest	low pyhsical activity(<600 METminute/week)	>=5_serving	1-4 time per year	coffee and tea	No	no	no	mild mental stress	no	no	no	Noraml	111.333333333333	65.3333333333333	No	No	No
942	Rural	18 Sep 09	27may2017	female	35-44	gammo		Gamo	protestant		Protestant	1-8	primary school	married	Married	2.5595951	the richest	high pysical activity (>=3000 METminute/week)	>=5_serving	1-4 time per year	coffee and tea	No	no	no	mild mental stress	no	no	yes	Noraml	111.666666666667	70.6666666666667	No	No	No
943	Rural	25 Aug 09	03may2017	female	45-54	gammo		Gamo	others	Trad_religion	Other	illitrate	No formal educ	married	Married	-2.9901791	the poorest	moderate physical activity (600-3000 METminute/week)	>=5_serving	1-4 time per year	donot consumed	Yes	no	no	moderate mental stress	no	no	yes	Noraml	111.666666666667	55	No	No	No
944	Rural	21 Aug 09	29apr2017	female	25-34	gammo		Gamo	protestant		Protestant	illitrate	No formal educ	married	Married	-2.0441484	2nd quantile	high pysical activity (>=3000 METminute/week)	>=5_serving	1-4 time per year	coffee and tea	No	no	no	mild mental stress	no	no	yes	Noraml	111.666666666667	72	No	No	No
945	Rural	20 Aug 09	28apr2017	male	45-54	gammo		Gamo	Ortodox		Orthodox	1-8	primary school	married	Married	-1.4585184	2nd quantile	high pysical activity (>=3000 METminute/week)	>=5_serving	1-4 time per year	donot consumed	Yes	yes	no	mild mental stress	no	no	no	Noraml	111.666666666667	70.6666666666667	No	No	No
946	Urban	17 Sep 09	26may2017	male	35-44	gammo		Gamo	Ortodox		Orthodox	illitrate	No formal educ	married	Married	2.506403	the richest	high pysical activity (>=3000 METminute/week)	<5_seving	1-4 time per year	coffee and tea	No	no	no	moderate mental stress	no	no	no	Noraml	111.666666666667	64.6666666666667	No	No	No
947	Rural	04 Sep 09	13may2017	female	45-54	gammo		Gamo	protestant		Protestant	illitrate	No formal educ	married	Married	-2.4786015	the poorest	high pysical activity (>=3000 METminute/week)	>=5_serving	1-4 time per year	coffee only	No	no	no	mild mental stress	no	no	yes	Under Wt	111.666666666667	73	No	No	No
948	Urban	21 Sep 09	30may2017	male	55-64	gammo		Gamo	Ortodox		Orthodox	1-8	primary school	married	Married	2.4445438	the richest	high pysical activity (>=3000 METminute/week)	>=5_serving	1-4 time per year	coffee and tea	Yes	yes	no	mild mental stress	no	no	no	Noraml	111.666666666667	84	No	No	No
949	Rural	17 Sep 09	26may2017	female	25-34	gammo		Gamo	protestant		Protestant	1-8	primary school	married	Married	2.124208	4th quantile	high pysical activity (>=3000 METminute/week)	<5_seving	1-4 time per year	coffee and tea	No	no	no	moderate mental stress	no	no	no	Over Wt	111.666666666667	72.3333333333333	No	No	No
950	Urban	18 Sep 09	27may2017	male	35-44	gammo		Gamo	protestant		Protestant	illitrate	No formal educ	married	Married	1.383836	4th quantile	high pysical activity (>=3000 METminute/week)	<5_seving	1-4 time per year	coffee and tea	Yes	no	no	mild mental stress	no	no	no	Under Wt	111.666666666667	67.6666666666667	No	No	No
951	Rural	30 Sep 09	08jun2017	male	25-34	gammo		Gamo	Ortodox		Orthodox	1-8	primary school	married	Married	3.4664683	the richest	high pysical activity (>=3000 METminute/week)	<5_seving	1-3 times per month	coffee and tea	No	no	no	mild mental stress	no	no	no	Noraml	111.666666666667	70.6666666666667	No	No	No
952	Rural	16 Aug 09	24apr2017	female	35-44	gammo		Gamo	Ortodox		Orthodox	illitrate	No formal educ	married	Married	-1.6005032	2nd quantile	moderate physical activity (600-3000 METminute/week)	>=5_serving	1-4 time per year	coffee and tea	Yes	no	no	mild mental stress	no	no	yes	Noraml	111.666666666667	61.6666666666667	No	No	No
953	Rural	06 Sep 09	15may2017	male	45-54	gammo		Gamo	protestant		Protestant	illitrate	No formal educ	married	Married	-1.6179814	2nd quantile	low pyhsical activity(<600 METminute/week)	>=5_serving	1-4 time per year	donot consumed	No	no	no	mild mental stress	no	no	no	Noraml	111.666666666667	58.6666666666667	No	No	No
954	Rural	19 Aug 09	27apr2017	female	25-34	gammo		Gamo	protestant		Protestant	illitrate	No formal educ	married	Married	-1.8667299	2nd quantile	low pyhsical activity(<600 METminute/week)	<5_seving	1-4 time per year	donot consumed	No	no	no	mild mental stress	no	no	yes	Noraml	111.666666666667	77	No	No	No
955	Rural	18 Sep 09	27may2017	female	45-54	gammo		Gamo	protestant		Protestant	illitrate	No formal educ	married	Married	1.746305	4th quantile	low pyhsical activity(<600 METminute/week)	<5_seving	1-4 times per week	coffee and tea	No	no	no	mild mental stress	no	no	yes	Noraml	111.666666666667	69.6666666666667	No	No	No
956	Rural	21 Sep 09	30may2017	female	45-54	zeyise		Zeyse	protestant		Protestant	illitrate	No formal educ	married	Married	-2.0309978	2nd quantile	low pyhsical activity(<600 METminute/week)	>=5_serving	never	coffee and tea	No	no	no	mild mental stress	no	no	yes	Noraml	111.666666666667	63.6666666666667	No	No	No
957	Rural	02 Oct 09	10jun2017	female	25-34	goffa		Other	protestant		Protestant	illitrate	No formal educ	widowed	Unmarried	1.6243923	4th quantile	low pyhsical activity(<600 METminute/week)	>=5_serving	1-4 time per year	donot consumed	No	no	no	mild mental stress	no	no	yes	Under Wt	111.666666666667	69.6666666666667	No	No	No
958	Urban	15 Sep 09	24may2017	male	25-34	gammo		Gamo	protestant		Protestant	21+	secondary and above	married	Married	3.2183363	the richest	moderate physical activity (600-3000 METminute/week)	<5_seving	1-4 time per year	donot consumed	No	no	no	mild mental stress	yes	yes	no	Noraml	111.666666666667	67.3333333333333	No	No	Yes
959	Rural	13 Sep 09	22may2017	male	55-64	zeyise		Zeyse	protestant		Protestant	1-8	primary school	married	Married	-2.7309325	the poorest	high pysical activity (>=3000 METminute/week)	>=5_serving	1-4 time per year	coffee and tea	No	no	no	moderate mental stress	no	no	yes	Over Wt	111.666666666667	68	No	No	No
960	Rural	20 Aug 09	28apr2017	male	55-64	gammo		Gamo	protestant		Protestant	illitrate	No formal educ	widowed	Unmarried	-2.2004864	the poorest	high pysical activity (>=3000 METminute/week)	>=5_serving	1-4 time per year	coffee and tea	No	no	no	mild mental stress	no	no	yes	Noraml	111.666666666667	67.3333333333333	No	No	No
961	Rural	24 Sep 09	02jun2017	female	35-44	wolayita		Other	Ortodox		Orthodox	illitrate	No formal educ	married	Married	0.71462071	4th quantile	high pysical activity (>=3000 METminute/week)	>=5_serving	1-4 time per year	coffee and tea	No	no	no	sever mental stress	no	no	yes	Noraml	111.666666666667	69.3333333333333	No	No	No
962	Rural	25 Aug 09	03may2017	female	25-34	gammo		Gamo	Ortodox		Orthodox	illitrate	No formal educ	married	Married	-2.4455125	the poorest	high pysical activity (>=3000 METminute/week)	<5_seving	1-4 time per year	coffee and tea	No	no	no	mild mental stress	no	no	yes	Noraml	111.666666666667	79.3333333333333	No	No	No
963	Rural	25 Aug 09	03may2017	female	35-44	gammo		Gamo	others	Trad_religion	Other	illitrate	No formal educ	married	Married	-1.2269094	middle quantile	high pysical activity (>=3000 METminute/week)	>=5_serving	1-4 time per year	donot consumed	No	no	no	mild mental stress	no	no	yes	Noraml	111.666666666667	67.3333333333333	No	No	No
964	Urban	12 Sep 09	21may2017	female	25-34	gammo		Gamo	protestant		Protestant	1-8	primary school	married	Married	0.083326034	middle quantile	moderate physical activity (600-3000 METminute/week)	>=5_serving	1-4 time per year	donot consumed	No	no	no	mild mental stress	no	no	no	Noraml	111.666666666667	74.6666666666667	No	No	No
965	Urban	19 Sep 09	28may2017	male	35-44	gammo		Gamo	protestant		Protestant	1-8	primary school	married	Married	3.9790134	the richest	low pyhsical activity(<600 METminute/week)	<5_seving	never	coffee and tea	No	no	no	mild mental stress	no	no	no	Noraml	112	69.3333333333333	No	No	No
966	Rural	25 Sep 09	03jun2017	female	55-64	gammo		Gamo	protestant		Protestant	illitrate	No formal educ	married	Married	-0.26039025	middle quantile	low pyhsical activity(<600 METminute/week)	>=5_serving	never	coffee only	No	no	no	moderate mental stress	no	no	yes	Noraml	112	67.3333333333333	No	No	No
967	Urban	25 Sep 09	03jun2017	male	25-34	gammo		Gamo	protestant		Protestant	1-8	primary school	married	Married	1.6214415	4th quantile	high pysical activity (>=3000 METminute/week)	<5_seving	1-4 time per year	coffee and tea	No	no	no	mild mental stress	no	no	no	Noraml	112	68.6666666666667	No	No	No
968	Rural	20 Aug 09	28apr2017	female	45-54	gammo		Gamo	Ortodox		Orthodox	illitrate	No formal educ	married	Married	-2.1264396	the poorest	low pyhsical activity(<600 METminute/week)	>=5_serving	1-4 time per year	donot consumed	No	no	no	mild mental stress	no	no	yes	Under Wt	112	71	No	No	No
969	Rural	10 Sep 09	19may2017	female	35-44	zeyise		Zeyse	protestant		Protestant	illitrate	No formal educ	married	Married	-2.3631098	the poorest	high pysical activity (>=3000 METminute/week)	>=5_serving	1-4 time per year	coffee and tea	No	no	no	mild mental stress	no	no	no	Noraml	112	69.6666666666667	No	No	No
970	Rural	24 Aug 09	02may2017	male	55-64	gammo		Gamo	protestant		Protestant	illitrate	No formal educ	married	Married	-0.72231382	middle quantile	high pysical activity (>=3000 METminute/week)	<5_seving	1-3 times per month	both coffee and coffee leaf tea	No	no	no	moderate mental stress	no	no	no	Noraml	112	73.3333333333333	No	No	No
971	Rural	17 Sep 09	26may2017	female	35-44	wolayita		Other	protestant		Protestant	1-8	primary school	married	Married	2.4647541	the richest	high pysical activity (>=3000 METminute/week)	<5_seving	never	coffee and tea	No	no	no	mild mental stress	no	no	yes	Noraml	112	75.6666666666667	No	No	No
972	Rural	20 Aug 09	28apr2017	female	55-64	gammo		Gamo	Ortodox		Orthodox	illitrate	No formal educ	married	Married	-1.9784584	2nd quantile	high pysical activity (>=3000 METminute/week)	>=5_serving	1-4 time per year	coffee and tea	No	no	no	mild mental stress	no	no	yes	Noraml	112	66.3333333333333	No	No	No
973	Rural	01 Oct 09	09jun2017	male	45-54	gammo		Gamo	Ortodox		Orthodox	illitrate	No formal educ	married	Married	1.5942156	4th quantile	high pysical activity (>=3000 METminute/week)	<5_seving	1-4 time per year	coffee and tea	No	yes	no	mild mental stress	no	no	no	Noraml	112	71.6666666666667	No	No	No
974	Rural	17 Aug 09	25apr2017	male	55-64	gammo		Gamo	Ortodox		Orthodox	illitrate	No formal educ	married	Married	-1.7842563	2nd quantile	moderate physical activity (600-3000 METminute/week)	>=5_serving	1-4 time per year	coffee and tea	No	yes	no	mild mental stress	no	no	no	Noraml	112	67.3333333333333	No	No	No
975	Rural	17 Sep 09	26may2017	male	45-54	gammo		Gamo	protestant		Protestant	illitrate	No formal educ	married	Married	0.4136135	middle quantile	high pysical activity (>=3000 METminute/week)	<5_seving	1-4 time per year	coffee and tea	No	no	no	mild mental stress	no	no	no	Under Wt	112	69.6666666666667	No	No	No
976	Urban	18 Sep 09	27may2017	female	25-34	gammo		Gamo	protestant		Protestant	illitrate	No formal educ	married	Married	0.55214441	4th quantile	low pyhsical activity(<600 METminute/week)	<5_seving	1-4 time per year	donot consumed	No	no	no	moderate mental stress	no	no	yes	Noraml	112	76	No	No	No
977	Rural	22 Aug 09	30apr2017	female	35-44	gammo		Gamo	protestant		Protestant	illitrate	No formal educ	married	Married	-1.9807534	2nd quantile	high pysical activity (>=3000 METminute/week)	<5_seving	1-4 time per year	coffee only	Yes	no	no	mild mental stress	no	no	yes	Noraml	112	71.6666666666667	No	No	No
978	Rural	23 Aug 09	01may2017	female	45-54	gammo		Gamo	protestant		Protestant	illitrate	No formal educ	married	Married	-1.708268	2nd quantile	low pyhsical activity(<600 METminute/week)	>=5_serving	1-4 time per year	coffee and tea	No	no	no	moderate mental stress	no	no	no	Noraml	112	80.3333333333333	No	No	No
979	Urban	22 Sep 09	31may2017	male	35-44	gammo		Gamo	protestant		Protestant	1-8	primary school	married	Married	0.88079882	4th quantile	high pysical activity (>=3000 METminute/week)	>=5_serving	1-4 time per year	coffee and tea	No	no	no	mild mental stress	no	no	no	Noraml	112	78	No	No	No
980	Rural	20 Aug 09	28apr2017	female	45-54	gammo		Gamo	protestant		Protestant	read&write	No formal educ	married	Married	-0.40686589	middle quantile	low pyhsical activity(<600 METminute/week)	<5_seving	1-4 time per year	coffee only	No	no	no	mild mental stress	no	no	no	Noraml	112	83	No	No	No
981	Rural	03 Oct 09	11jun2017	female	35-44	gammo		Gamo	protestant		Protestant	9-12	secondary and above	married	Married	1.2870665	4th quantile	high pysical activity (>=3000 METminute/week)	<5_seving	1-4 time per year	coffee and tea	No	no	no	moderate mental stress	no	no	yes	Noraml	112	89.6666666666667	No	No	No
982	Rural	03 Sep 09	12may2017	female	55-64	gammo		Gamo	Ortodox		Orthodox	illitrate	No formal educ	married	Married	-2.3599298	the poorest	high pysical activity (>=3000 METminute/week)	<5_seving	1-4 time per year	coffee only	Yes	yes	no	mild mental stress	no	no	yes	Noraml	112	74.3333333333333	No	No	No
983	Rural	28 Aug 09	06may2017	female	55-64	gammo		Gamo	Ortodox		Orthodox	illitrate	No formal educ	married	Married	-1.1793213	middle quantile	high pysical activity (>=3000 METminute/week)	>=5_serving	1-4 time per year	coffee and tea	No	no	no	mild mental stress	no	no	yes	Noraml	112	68.3333333333333	No	No	No
984	Rural	01 Sep 09	10may2017	female	35-44	gammo		Gamo	Ortodox		Orthodox	illitrate	No formal educ	married	Married	-0.16837361	middle quantile	high pysical activity (>=3000 METminute/week)	>=5_serving	1-4 time per year	coffee and tea	No	no	no	mild mental stress	no	no	yes	Noraml	112	72.6666666666667	No	No	No
985	Rural	25 Aug 09	03may2017	female	45-54	gammo		Gamo	Ortodox		Orthodox	illitrate	No formal educ	married	Married	-1.8090003	2nd quantile	low pyhsical activity(<600 METminute/week)	<5_seving	1-4 time per year	coffee and tea	Yes	no	no	mild mental stress	no	no	yes	Noraml	112	68.6666666666667	No	No	No
986	Rural	24 Aug 09	02may2017	female	45-54	gammo		Gamo	protestant		Protestant	illitrate	No formal educ	married	Married	-2.335911	the poorest	moderate physical activity (600-3000 METminute/week)	>=5_serving	1-4 time per year	coffee and tea	No	no	no	moderate mental stress	no	no	yes	Noraml	112	72.3333333333333	No	No	No
987	Rural	21 Aug 09	29apr2017	female	45-54	gammo		Gamo	Ortodox		Orthodox	illitrate	No formal educ	married	Married	-2.5433507	the poorest	moderate physical activity (600-3000 METminute/week)	>=5_serving	1-4 time per year	donot consumed	Yes	no	no	mild mental stress	no	no	no	Noraml	112	77	No	No	No
988	Rural	23 Aug 09	01may2017	female	25-34	gammo		Gamo	protestant		Protestant	illitrate	No formal educ	married	Married	-2.3001862	the poorest	high pysical activity (>=3000 METminute/week)	>=5_serving	1-4 time per year	coffee and tea	No	no	no	mild mental stress	no	no	yes	Noraml	112	73	No	No	No
989	Rural	06 Sep 09	15may2017	female	35-44	gammo		Gamo	protestant		Protestant	illitrate	No formal educ	married	Married	1.5654056	4th quantile	high pysical activity (>=3000 METminute/week)	>=5_serving	1-4 times per week	coffee only	No	no	no	moderate mental stress	no	no	yes	Noraml	112	74.3333333333333	No	No	No
990	Rural	02 Oct 09	10jun2017	male	25-34	gammo		Gamo	protestant		Protestant	illitrate	No formal educ	unmarried	Unmarried	-0.15053156	middle quantile	high pysical activity (>=3000 METminute/week)	<5_seving	1-4 time per year	both coffee and coffee leaf tea	No	no	no	sever mental stress	no	no	no	Noraml	112	66.6666666666667	No	No	No
991	Urban	20 Sep 09	29may2017	male	35-44	gammo		Gamo	protestant		Protestant	1-8	primary school	married	Married	2.3162177	the richest	low pyhsical activity(<600 METminute/week)	<5_seving	never	coffee and tea	No	no	no	mild mental stress	no	no	no	Over Wt	112	73.6666666666667	No	No	No
992	Rural	27 Sep 09	05jun2017	male	25-34	gammo		Gamo	protestant		Protestant	1-8	primary school	married	Married	1.9167628	4th quantile	high pysical activity (>=3000 METminute/week)	>=5_serving	1-3 times per month	coffee only	No	no	no	mild mental stress	no	no	no	Over Wt	112	58.6666666666667	No	No	No
993	Rural	05 Sep 09	14may2017	female	35-44	gammo		Gamo	protestant		Protestant	illitrate	No formal educ	married	Married	-2.1793206	the poorest	high pysical activity (>=3000 METminute/week)	>=5_serving	1-4 times per week	coffee only	No	no	no	mild mental stress	no	no	yes	Noraml	112	72	No	No	No
994	Rural	25 Aug 09	03may2017	female	45-54	gammo		Gamo	Ortodox		Orthodox	illitrate	No formal educ	married	Married	-1.6870828	2nd quantile	high pysical activity (>=3000 METminute/week)	<5_seving	1-4 time per year	coffee and tea	Yes	no	no	mild mental stress	no	no	yes	Noraml	112	69.3333333333333	No	No	No
995	Urban	10 Sep 09	19may2017	female	35-44	gammo		Gamo	protestant		Protestant	1-8	primary school	married	Married	2.5733492	the richest	low pyhsical activity(<600 METminute/week)	>=5_serving	1-4 time per year	coffee and tea	No	no	no	moderate mental stress	no	no	no	Noraml	112	72.6666666666667	No	No	No
996	Rural	28 Aug 09	06may2017	male	45-54	gammo		Gamo	Ortodox		Orthodox	illitrate	No formal educ	married	Married	-2.3718255	the poorest	low pyhsical activity(<600 METminute/week)	<5_seving	1-4 time per year	coffee and tea	Yes	yes	no	mild mental stress	no	no	no	Noraml	112	68	No	No	No
997	Urban	19 Sep 09	28may2017	female	45-54	gammo		Gamo	Ortodox		Orthodox	1-8	primary school	married	Married	2.5370681	the richest	high pysical activity (>=3000 METminute/week)	>=5_serving	1-4 time per year	coffee and tea	No	no	no	mild mental stress	no	no	yes	Over Wt	112	68	No	No	No
998	Urban	19 Sep 09	28may2017	male	25-34	gammo		Gamo	protestant		Protestant	9-12	secondary and above	married	Married	2.0349123	4th quantile	low pyhsical activity(<600 METminute/week)	<5_seving	1-3 times per month	coffee and tea	No	no	no	mild mental stress	no	no	no	Noraml	112	76	No	No	No
999	Rural	18 Aug 09	26apr2017	female	55-64	gammo		Gamo	protestant		Protestant	illitrate	No formal educ	married	Married	-1.8591154	2nd quantile	high pysical activity (>=3000 METminute/week)	>=5_serving	1-4 time per year	coffee and tea	No	no	no	mild mental stress	no	no	yes	Noraml	112	74	No	No	No
1000	Rural	01 Oct 09	09jun2017	male	35-44	gammo		Gamo	protestant		Protestant	1-8	primary school	married	Married	2.6032193	the richest	low pyhsical activity(<600 METminute/week)	>=5_serving	1-3 times per month	both coffee and coffee leaf tea	No	no	no	sever mental stress	no	no	no	Noraml	112	73.3333333333333	No	No	No
1001	Rural	21 Aug 09	29apr2017	male	35-44	gammo		Gamo	Ortodox		Orthodox	illitrate	No formal educ	married	Married	-2.0903842	2nd quantile	high pysical activity (>=3000 METminute/week)	>=5_serving	1-4 time per year	donot consumed	Yes	yes	no	mild mental stress	no	no	no	Noraml	112	75.6666666666667	No	No	No
1002	Urban	17 Sep 09	26may2017	male	35-44	gammo		Gamo	protestant		Protestant	illitrate	No formal educ	married	Married	1.8294035	4th quantile	high pysical activity (>=3000 METminute/week)	>=5_serving	1-4 time per year	coffee and tea	Yes	no	no	mild mental stress	no	no	no	Noraml	112	82.6666666666667	No	No	No
1003	Rural	28 Aug 09	06may2017	female	55-64	gammo		Gamo	Ortodox		Orthodox	illitrate	No formal educ	married	Married	-2.916492	the poorest	high pysical activity (>=3000 METminute/week)	>=5_serving	1-4 time per year	coffee and tea	No	no	no	moderate mental stress	no	no	no	Noraml	112	64.6666666666667	No	No	No
1004	Rural	04 Sep 09	13may2017	female	25-34	gammo		Gamo	protestant		Protestant	illitrate	No formal educ	married	Married	-2.531455	the poorest	low pyhsical activity(<600 METminute/week)	<5_seving	1-4 time per year	donot consumed	No	no	no	mild mental stress	no	no	yes	Noraml	112	72.3333333333333	No	No	No
1005	Rural	30 Aug 09	08may2017	male	45-54	gammo		Gamo	Ortodox		Orthodox	illitrate	No formal educ	married	Married	-0.40198183	middle quantile	high pysical activity (>=3000 METminute/week)	>=5_serving	1-4 time per year	coffee and tea	Yes	yes	no	mild mental stress	no	no	no	Noraml	112	70	No	No	No
1006	Rural	01 Sep 09	10may2017	male	45-54	gammo		Gamo	protestant		Protestant	illitrate	No formal educ	married	Married	0.21403289	middle quantile	high pysical activity (>=3000 METminute/week)	>=5_serving	1-4 times per week	coffee only	No	no	no	mild mental stress	no	no	no	Noraml	112.333333333333	70.6666666666667	No	No	No
1007	Rural	25 Aug 09	03may2017	male	55-64	gammo		Gamo	Ortodox		Orthodox	illitrate	No formal educ	married	Married	-2.9791789	the poorest	high pysical activity (>=3000 METminute/week)	>=5_serving	1-4 time per year	coffee and tea	No	no	no	mild mental stress	no	no	no	Noraml	112.333333333333	68.3333333333333	No	No	No
1008	Rural	22 Aug 09	30apr2017	male	45-54	gammo		Gamo	Ortodox		Orthodox	illitrate	No formal educ	married	Married	-1.1299711	middle quantile	high pysical activity (>=3000 METminute/week)	>=5_serving	1-4 time per year	coffee only	Yes	yes	no	mild mental stress	no	no	no	Noraml	112.333333333333	73	No	No	No
1009	Rural	25 Sep 09	03jun2017	male	35-44	gammo		Gamo	protestant		Protestant	illitrate	No formal educ	married	Married	1.2678571	4th quantile	moderate physical activity (600-3000 METminute/week)	>=5_serving	1-3 times per month	coffee and tea	No	no	no	mild mental stress	no	no	no	Noraml	112.333333333333	66.3333333333333	No	No	No
1010	Rural	01 Oct 09	09jun2017	male	55-64	gammo		Gamo	Ortodox		Orthodox	illitrate	No formal educ	married	Married	0.0239603	middle quantile	high pysical activity (>=3000 METminute/week)	<5_seving	1-4 time per year	donot consumed	No	no	no	mild mental stress	no	no	yes	Noraml	112.333333333333	69.3333333333333	No	No	No
1011	Rural	25 Sep 09	03jun2017	male	35-44	gammo		Gamo	protestant		Protestant	1-8	primary school	married	Married	2.3704703	the richest	high pysical activity (>=3000 METminute/week)	>=5_serving	1-4 time per year	coffee and tea	No	no	no	mild mental stress	no	no	no	Noraml	112.333333333333	74.6666666666667	No	No	No
1012	Rural	28 Aug 09	06may2017	female	55-64	gammo		Gamo	Ortodox		Orthodox	illitrate	No formal educ	married	Married	-2.0548003	2nd quantile	low pyhsical activity(<600 METminute/week)	<5_seving	1-4 time per year	coffee and tea	Yes	no	no	mild mental stress	no	no	no	Noraml	112.333333333333	88.6666666666667	No	No	No
1013	Rural	24 Sep 09	02jun2017	female	45-54	gammo		Gamo	protestant		Protestant	illitrate	No formal educ	married	Married	1.1067513	4th quantile	moderate physical activity (600-3000 METminute/week)	<5_seving	1-4 time per year	donot consumed	No	no	no	mild mental stress	no	no	yes	Noraml	112.333333333333	81.6666666666667	No	No	No
1014	Rural	23 Aug 09	01may2017	male	55-64	gammo		Gamo	protestant		Protestant	illitrate	No formal educ	married	Married	-1.9203395	2nd quantile	low pyhsical activity(<600 METminute/week)	>=5_serving	1-4 times per week	coffee and tea	No	no	no	mild mental stress	no	no	no	Noraml	112.333333333333	75	No	No	No
1015	Rural	23 Sep 09	01jun2017	female	45-54	wolayita		Other	protestant		Protestant	1-8	primary school	widowed	Unmarried	4.2368164	the richest	high pysical activity (>=3000 METminute/week)	>=5_serving	1-4 time per year	coffee and tea	No	no	no	mild mental stress	no	no	yes	Noraml	112.333333333333	75.6666666666667	No	No	No
1016	Rural	12 Sep 09	21may2017	male	45-54	gammo		Gamo	protestant		Protestant	illitrate	No formal educ	married	Married	0.84723878	4th quantile	high pysical activity (>=3000 METminute/week)	>=5_serving	1-4 time per year	coffee and tea	No	no	no	mild mental stress	no	no	no	Noraml	112.333333333333	69	No	No	No
1017	Rural	24 Aug 09	02may2017	female	25-34	gammo		Gamo	Ortodox		Orthodox	read&write	No formal educ	married	Married	-2.4218535	the poorest	moderate physical activity (600-3000 METminute/week)	<5_seving	1-4 time per year	coffee and tea	Yes	no	no	moderate mental stress	no	no	yes	Noraml	112.333333333333	73	No	No	No
1018	Urban	16 Sep 09	25may2017	male	25-34	gammo		Gamo	protestant		Protestant	1-8	primary school	married	Married	4.4551148	the richest	high pysical activity (>=3000 METminute/week)	<5_seving	1-4 time per year	coffee and tea	No	no	no	moderate mental stress	no	no	no	Under Wt	112.333333333333	67	No	No	No
1019	Rural	01 Sep 09	10may2017	male	25-34	gammo		Gamo	Ortodox		Orthodox	illitrate	No formal educ	married	Married	-3.2953086	the poorest	high pysical activity (>=3000 METminute/week)	>=5_serving	1-4 time per year	donot consumed	No	no	no	mild mental stress	no	no	no	Noraml	112.333333333333	80.3333333333333	No	No	No
1020	Rural	23 Sep 09	01jun2017	male	45-54	gammo		Gamo	protestant		Protestant	1-8	primary school	married	Married	3.4406726	the richest	moderate physical activity (600-3000 METminute/week)	>=5_serving	1-4 time per year	coffee and tea	No	no	no	mild mental stress	yes	yes	no	Noraml	112.333333333333	79	No	No	Yes
1021	Urban	13 Sep 09	22may2017	male	35-44	wolayita		Other	protestant		Protestant	illitrate	No formal educ	married	Married	4.8646555	the richest	high pysical activity (>=3000 METminute/week)	<5_seving	1-3 times per month	coffee and tea	No	no	no	sever mental stress	no	no	no	Noraml	112.333333333333	78.3333333333333	No	No	No
1022	Rural	02 Sep 09	11may2017	male	55-64	gammo		Gamo	Ortodox		Orthodox	illitrate	No formal educ	married	Married	-2.5135243	the poorest	high pysical activity (>=3000 METminute/week)	>=5_serving	1-4 time per year	coffee and tea	Yes	yes	no	moderate mental stress	no	no	no	Noraml	112.333333333333	80.3333333333333	No	No	No
1023	Urban	18 Sep 09	27may2017	female	35-44	gammo		Gamo	protestant		Protestant	illitrate	No formal educ	married	Married	2.586009	the richest	high pysical activity (>=3000 METminute/week)	<5_seving	1-4 time per year	coffee and tea	No	no	no	moderate mental stress	no	no	yes	Over Wt	112.333333333333	71.6666666666667	No	No	No
1024	Rural	18 Aug 09	26apr2017	female	35-44	gammo		Gamo	protestant		Protestant	illitrate	No formal educ	married	Married	-1.8591154	2nd quantile	moderate physical activity (600-3000 METminute/week)	>=5_serving	1-4 time per year	coffee and tea	No	no	no	moderate mental stress	no	no	yes	Noraml	112.333333333333	83.3333333333333	No	No	No
1025	Rural	16 Aug 09	24apr2017	female	35-44	gammo		Gamo	protestant		Protestant	illitrate	No formal educ	married	Married	-1.6256253	2nd quantile	low pyhsical activity(<600 METminute/week)	>=5_serving	1-4 time per year	coffee and tea	No	no	no	mild mental stress	no	no	yes	Noraml	112.333333333333	67.3333333333333	No	No	No
1026	Rural	20 Aug 09	28apr2017	female	55-64	gammo		Gamo	Ortodox		Orthodox	illitrate	No formal educ	married	Married	-2.1389318	the poorest	high pysical activity (>=3000 METminute/week)	>=5_serving	1-4 time per year	coffee and tea	Yes	no	no	moderate mental stress	no	no	yes	Noraml	112.333333333333	74.3333333333333	No	No	No
1027	Rural	26 Aug 09	04may2017	female	55-64	gammo		Gamo	protestant		Protestant	illitrate	No formal educ	married	Married	-2.0189288	2nd quantile	high pysical activity (>=3000 METminute/week)	>=5_serving	1-4 time per year	coffee and tea	No	no	no	mild mental stress	no	no	yes	Noraml	112.333333333333	73.3333333333333	No	No	No
1028	Urban	18 Sep 09	27may2017	female	25-34	gammo		Gamo	protestant		Protestant	illitrate	No formal educ	married	Married	1.9857801	4th quantile	low pyhsical activity(<600 METminute/week)	<5_seving	1-4 time per year	donot consumed	Yes	no	no	mild mental stress	no	no	no	Noraml	112.333333333333	66.6666666666667	No	No	No
1029	Rural	18 Aug 09	26apr2017	male	25-34	gammo		Gamo	Ortodox		Orthodox	illitrate	No formal educ	married	Married	-2.3240151	the poorest	high pysical activity (>=3000 METminute/week)	<5_seving	1-4 time per year	coffee and tea	Yes	yes	no	mild mental stress	no	no	no	Noraml	112.333333333333	74	No	No	No
1030	Rural	26 Aug 09	04may2017	female	25-34	gammo		Gamo	Ortodox		Orthodox	illitrate	No formal educ	married	Married	-2.0614533	2nd quantile	high pysical activity (>=3000 METminute/week)	<5_seving	1-4 time per year	coffee and tea	No	no	no	moderate mental stress	no	no	yes	Noraml	112.333333333333	70.6666666666667	No	No	No
1031	Rural	03 Sep 09	12may2017	female	35-44	gammo		Gamo	others	Trad_religion	Other	illitrate	No formal educ	married	Married	-2.5433507	the poorest	low pyhsical activity(<600 METminute/week)	<5_seving	1-4 time per year	donot consumed	Yes	no	no	mild mental stress	no	no	yes	Noraml	112.333333333333	68.6666666666667	No	No	No
1032	Rural	10 Sep 09	19may2017	female	25-34	wolayita		Other	protestant		Protestant	1-8	primary school	married	Married	2.6910353	the richest	low pyhsical activity(<600 METminute/week)	>=5_serving	1-3 times per month	both coffee and coffee leaf tea	No	no	no	moderate mental stress	no	no	yes	Over Wt	112.333333333333	86	No	No	No
1033	Rural	17 Aug 09	25apr2017	female	55-64	gammo		Gamo	Ortodox		Orthodox	illitrate	No formal educ	widowed	Unmarried	-0.57646596	middle quantile	high pysical activity (>=3000 METminute/week)	>=5_serving	1-4 time per year	coffee and tea	Yes	no	no	moderate mental stress	no	no	yes	Noraml	112.333333333333	77	No	No	No
1034	Rural	25 Aug 09	03may2017	male	55-64	gammo		Gamo	Ortodox		Orthodox	illitrate	No formal educ	married	Married	-2.531455	the poorest	high pysical activity (>=3000 METminute/week)	<5_seving	1-4 time per year	coffee and tea	Yes	no	no	mild mental stress	no	no	yes	Noraml	112.333333333333	66.3333333333333	No	No	No
1035	Urban	15 Sep 09	24may2017	female	35-44	gammo		Gamo	protestant		Protestant	illitrate	No formal educ	married	Married	0.41326311	middle quantile	moderate physical activity (600-3000 METminute/week)	<5_seving	never	coffee and tea	No	no	no	mild mental stress	no	no	no	Noraml	112.333333333333	68	No	No	No
1036	Rural	24 Sep 09	02jun2017	female	35-44	wolayita		Other	protestant		Protestant	illitrate	No formal educ	married	Married	0.71668136	4th quantile	high pysical activity (>=3000 METminute/week)	>=5_serving	1-4 time per year	coffee and tea	No	no	no	mild mental stress	no	no	yes	Noraml	112.333333333333	67.3333333333333	No	No	No
1037	Rural	03 Oct 09	11jun2017	female	25-34	wolayita		Other	protestant		Protestant	1-8	primary school	married	Married	2.2777185	the richest	moderate physical activity (600-3000 METminute/week)	>=5_serving	1-4 time per year	coffee and tea	No	no	no	mild mental stress	no	no	yes	Noraml	112.333333333333	71	No	No	No
1038	Urban	24 Sep 09	02jun2017	male	35-44	gammo		Gamo	protestant		Protestant	illitrate	No formal educ	married	Married	2.0651326	4th quantile	high pysical activity (>=3000 METminute/week)	>=5_serving	1-4 time per year	coffee and tea	No	no	no	mild mental stress	no	no	no	Noraml	112.333333333333	66.6666666666667	No	No	No
1039	Urban	18 Sep 09	27may2017	female	55-64	wolayita		Other	Ortodox		Orthodox	1-8	primary school	married	Married	0.6976034	4th quantile	high pysical activity (>=3000 METminute/week)	<5_seving	1-4 times per week	coffee and tea	Yes	yes	no	sever mental stress	no	no	no	Noraml	112.333333333333	68.6666666666667	No	No	No
1040	Rural	15 Sep 09	24may2017	male	55-64	gammo		Gamo	protestant		Protestant	illitrate	No formal educ	married	Married	2.0790205	4th quantile	high pysical activity (>=3000 METminute/week)	>=5_serving	1-3 times per month	coffee and tea	No	no	no	mild mental stress	no	no	no	Noraml	112.333333333333	73	No	No	No
1041	Rural	17 Sep 09	26may2017	male	35-44	zeyise		Zeyse	protestant		Protestant	illitrate	No formal educ	married	Married	-2.0309978	2nd quantile	high pysical activity (>=3000 METminute/week)	<5_seving	1-4 times per week	coffee and tea	No	no	no	moderate mental stress	no	no	no	Noraml	112.333333333333	77.3333333333333	No	No	No
1042	Rural	15 Sep 09	24may2017	male	45-54	0ther	Konso	Other	Ortodox		Orthodox	1-8	primary school	married	Married	1.9531293	4th quantile	high pysical activity (>=3000 METminute/week)	<5_seving	1-4 time per year	coffee and tea	No	no	no	mild mental stress	no	no	no	Under Wt	112.333333333333	71.3333333333333	No	No	No
1043	Rural	04 Sep 09	13may2017	female	25-34	gammo		Gamo	protestant		Protestant	illitrate	No formal educ	married	Married	-2.0044417	2nd quantile	high pysical activity (>=3000 METminute/week)	>=5_serving	1-4 time per year	coffee only	No	no	no	mild mental stress	no	no	yes	Noraml	112.333333333333	73	No	No	No
1044	Rural	26 Sep 09	04jun2017	male	45-54	zeyise		Zeyse	protestant		Protestant	illitrate	No formal educ	married	Married	-1.5927024	2nd quantile	moderate physical activity (600-3000 METminute/week)	<5_seving	1-3 times per month	coffee and tea	Yes	no	no	mild mental stress	no	no	no	Over Wt	112.333333333333	75.6666666666667	No	No	No
1045	Rural	15 Sep 09	24may2017	female	25-34	wolayita		Other	protestant		Protestant	illitrate	No formal educ	separated	Unmarried	4.5118337	the richest	low pyhsical activity(<600 METminute/week)	>=5_serving	1-4 time per year	coffee and tea	No	no	no	mild mental stress	no	no	no	Noraml	112.333333333333	59.6666666666667	No	No	No
1046	Rural	28 Sep 09	06jun2017	male	45-54	gammo		Gamo	protestant		Protestant	1-8	primary school	married	Married	0.69158959	4th quantile	high pysical activity (>=3000 METminute/week)	<5_seving	1-4 time per year	coffee and tea	No	no	no	mild mental stress	no	no	no	Under Wt	112.666666666667	76	No	No	No
1047	Rural	20 Aug 09	28apr2017	male	45-54	gammo		Gamo	protestant		Protestant	illitrate	No formal educ	married	Married	0.04899805	middle quantile	high pysical activity (>=3000 METminute/week)	<5_seving	1-4 time per year	both coffee and coffee leaf tea	No	no	no	mild mental stress	no	no	no	Noraml	112.666666666667	63.3333333333333	No	No	No
1048	Rural	25 Aug 09	03may2017	female	55-64	gammo		Gamo	Ortodox		Orthodox	illitrate	No formal educ	married	Married	-2.531455	the poorest	high pysical activity (>=3000 METminute/week)	<5_seving	1-4 time per year	coffee only	Yes	no	no	mild mental stress	no	no	yes	Noraml	112.666666666667	78.3333333333333	No	No	No
1049	Rural	30 Aug 09	08may2017	female	35-44	gammo		Gamo	protestant		Protestant	illitrate	No formal educ	married	Married	-0.13020088	middle quantile	high pysical activity (>=3000 METminute/week)	>=5_serving	1-4 time per year	both coffee and coffee leaf tea	No	no	no	mild mental stress	no	no	yes	Noraml	112.666666666667	82.6666666666667	No	No	No
1050	Urban	13 Sep 09	22may2017	female	35-44	gammo		Gamo	Ortodox		Orthodox	illitrate	No formal educ	married	Married	0.12072656	middle quantile	low pyhsical activity(<600 METminute/week)	<5_seving	1-4 time per year	coffee and tea	No	no	no	mild mental stress	no	no	yes	Noraml	112.666666666667	75.3333333333333	No	No	No
1051	Rural	25 Aug 09	03may2017	male	55-64	gammo		Gamo	Ortodox		Orthodox	illitrate	No formal educ	married	Married	-1.9212697	2nd quantile	high pysical activity (>=3000 METminute/week)	>=5_serving	1-4 time per year	coffee and tea	Yes	yes	no	mild mental stress	no	no	no	Noraml	112.666666666667	72.6666666666667	No	No	No
1052	Rural	02 Sep 09	11may2017	female	35-44	gammo		Gamo	protestant		Protestant	illitrate	No formal educ	married	Married	-2.4786015	the poorest	high pysical activity (>=3000 METminute/week)	>=5_serving	1-4 time per year	coffee and tea	No	no	no	mild mental stress	no	no	yes	Under Wt	112.666666666667	74	No	No	No
1053	Rural	25 Aug 09	03may2017	male	25-34	gammo		Gamo	protestant		Protestant	illitrate	No formal educ	married	Married	-1.624153	2nd quantile	high pysical activity (>=3000 METminute/week)	<5_seving	1-4 times per week	coffee and tea	No	no	no	mild mental stress	no	no	no	Noraml	112.666666666667	72.6666666666667	No	No	No
1054	Rural	19 Aug 09	27apr2017	female	45-54	gammo		Gamo	protestant		Protestant	illitrate	No formal educ	widowed	Unmarried	-2.0548003	2nd quantile	low pyhsical activity(<600 METminute/week)	<5_seving	1-4 time per year	donot consumed	No	no	no	mild mental stress	no	no	no	Noraml	112.666666666667	58	No	No	No
1055	Rural	01 Oct 09	09jun2017	male	45-54	gammo		Gamo	protestant		Protestant	1-8	primary school	married	Married	0.80470961	4th quantile	high pysical activity (>=3000 METminute/week)	>=5_serving	never	both coffee and coffee leaf tea	No	no	no	sever mental stress	no	no	no	Noraml	112.666666666667	84	No	No	No
1056	Urban	24 Sep 09	02jun2017	male	25-34	gammo		Gamo	protestant		Protestant	9-12	secondary and above	married	Married	5.7852559	the richest	high pysical activity (>=3000 METminute/week)	<5_seving	never	coffee only	No	no	no	moderate mental stress	no	no	no	Noraml	112.666666666667	64.6666666666667	No	No	No
1057	Rural	20 Oct 09	28jun2017	female	35-44	gammo		Gamo	protestant		Protestant	illitrate	No formal educ	married	Married	1.2428055	4th quantile	low pyhsical activity(<600 METminute/week)	>=5_serving	never	both coffee and coffee leaf tea	No	no	no	mild mental stress	no	no	yes	Noraml	112.666666666667	62	No	No	No
1058	Rural	02 Sep 09	11may2017	male	45-54	gammo		Gamo	Ortodox		Orthodox	illitrate	No formal educ	married	Married	-1.3073117	middle quantile	high pysical activity (>=3000 METminute/week)	>=5_serving	1-4 time per year	donot consumed	No	no	no	mild mental stress	no	no	no	Under Wt	112.666666666667	73	No	No	No
1059	Rural	18 Aug 09	26apr2017	male	45-54	gammo		Gamo	Ortodox		Orthodox	illitrate	No formal educ	married	Married	-1.9331653	2nd quantile	high pysical activity (>=3000 METminute/week)	>=5_serving	1-4 time per year	coffee and tea	Yes	no	no	mild mental stress	no	no	no	Noraml	112.666666666667	70.6666666666667	No	No	No
1060	Rural	23 Aug 09	01may2017	female	55-64	gammo		Gamo	protestant		Protestant	illitrate	No formal educ	married	Married	-2.0903842	2nd quantile	high pysical activity (>=3000 METminute/week)	>=5_serving	1-4 time per year	coffee and tea	No	no	no	mild mental stress	no	no	no	Noraml	112.666666666667	76.3333333333333	No	No	No
1061	Urban	21 Sep 09	30may2017	female	25-34	gammo		Gamo	protestant		Protestant	1-8	primary school	married	Married	2.8929436	the richest	high pysical activity (>=3000 METminute/week)	>=5_serving	1-3 times per month	coffee and tea	No	no	no	moderate mental stress	no	no	yes	Noraml	112.666666666667	76	No	No	No
1062	Rural	02 Sep 09	11may2017	female	45-54	gammo		Gamo	protestant		Protestant	illitrate	No formal educ	married	Married	-1.9898171	2nd quantile	moderate physical activity (600-3000 METminute/week)	>=5_serving	1-4 time per year	coffee and tea	No	no	no	mild mental stress	no	no	no	Noraml	112.666666666667	72.3333333333333	No	No	No
1063	Rural	04 Aug 09	12apr2017	female	45-54	gammo		Gamo	protestant		Protestant	illitrate	No formal educ	married	Married	0.27694046	middle quantile	moderate physical activity (600-3000 METminute/week)	>=5_serving	1-4 time per year	coffee only	No	no	no	moderate mental stress	no	no	yes	Noraml	112.666666666667	76.6666666666667	No	No	No
1064	Rural	27 Aug 09	05may2017	male	45-54	gammo		Gamo	protestant		Protestant	21+	secondary and above	married	Married	-2.5368378	the poorest	high pysical activity (>=3000 METminute/week)	<5_seving	1-4 time per year	coffee and tea	No	no	no	moderate mental stress	no	no	no	Noraml	112.666666666667	71.6666666666667	No	No	No
1065	Rural	02 Oct 09	10jun2017	female	45-54	gammo		Gamo	protestant		Protestant	illitrate	No formal educ	widowed	Unmarried	2.6499875	the richest	high pysical activity (>=3000 METminute/week)	>=5_serving	1-4 time per year	coffee and tea	No	no	no	mild mental stress	no	no	no	Under Wt	112.666666666667	68.6666666666667	No	No	No
1066	Rural	05 Sep 09	14may2017	female	55-64	gammo		Gamo	Ortodox		Orthodox	illitrate	No formal educ	married	Married	-2.0796208	2nd quantile	high pysical activity (>=3000 METminute/week)	<5_seving	1-4 time per year	coffee and tea	Yes	yes	no	sever mental stress	no	no	yes	Noraml	112.666666666667	74.6666666666667	No	No	No
1067	Rural	18 Aug 09	26apr2017	female	35-44	gammo		Gamo	protestant		Protestant	illitrate	No formal educ	married	Married	-2.3599298	the poorest	low pyhsical activity(<600 METminute/week)	<5_seving	1-4 time per year	coffee only	No	no	no	mild mental stress	no	no	yes	Noraml	112.666666666667	70	No	No	No
1068	Urban	10 Sep 09	19may2017	female	25-34	gammo		Gamo	protestant		Protestant	21+	secondary and above	married	Married	6.4369173	the richest	moderate physical activity (600-3000 METminute/week)	>=5_serving	1-3 times per month	coffee only	No	no	no	mild mental stress	no	no	no	Over Wt	112.666666666667	74.6666666666667	No	No	No
1069	Rural	21 Sep 09	30may2017	male	35-44	zeyise		Zeyse	protestant		Protestant	illitrate	No formal educ	married	Married	-1.7421873	2nd quantile	high pysical activity (>=3000 METminute/week)	>=5_serving	1-4 time per year	coffee and tea	No	no	no	moderate mental stress	no	no	no	Over Wt	112.666666666667	68	No	No	No
1070	Rural	01 Sep 09	10may2017	male	55-64	gammo		Gamo	protestant		Protestant	illitrate	No formal educ	married	Married	-2.7768409	the poorest	high pysical activity (>=3000 METminute/week)	>=5_serving	1-4 time per year	coffee only	No	no	no	mild mental stress	no	no	no	Noraml	112.666666666667	69.3333333333333	No	No	No
1071	Rural	02 Oct 09	10jun2017	female	25-34	wolayita		Other	protestant		Protestant	1-8	primary school	married	Married	3.0648596	the richest	high pysical activity (>=3000 METminute/week)	>=5_serving	1-3 times per month	coffee and tea	No	no	no	mild mental stress	no	no	no	Noraml	112.666666666667	76	No	No	No
1072	Urban	16 Sep 09	25may2017	male	35-44	gammo		Gamo	Ortodox		Orthodox	9-12	secondary and above	married	Married	1.4339501	4th quantile	high pysical activity (>=3000 METminute/week)	<5_seving	never	coffee and tea	No	yes	yes	moderate mental stress	no	no	no	Noraml	112.666666666667	70.6666666666667	No	No	No
1073	Rural	20 Aug 09	28apr2017	male	25-34	gammo		Gamo	Ortodox		Orthodox	illitrate	No formal educ	married	Married	-3.2474606	the poorest	high pysical activity (>=3000 METminute/week)	>=5_serving	1-4 time per year	coffee and tea	Yes	no	no	moderate mental stress	no	no	no	Under Wt	112.666666666667	74.6666666666667	No	No	No
1074	Rural	25 Sep 09	03jun2017	male	35-44	0ther	Oromo	Other	Ortodox		Orthodox	1-8	primary school	married	Married	1.8759214	4th quantile	high pysical activity (>=3000 METminute/week)	>=5_serving	1-3 times per month	coffee and tea	Yes	yes	no	mild mental stress	no	no	no	Noraml	112.666666666667	71	No	No	No
1075	Rural	15 Sep 09	24may2017	female	25-34	zeyise		Zeyse	protestant		Protestant	1-8	primary school	married	Married	-1.9719509	2nd quantile	moderate physical activity (600-3000 METminute/week)	>=5_serving	1-4 time per year	coffee and tea	No	no	no	mild mental stress	no	no	no	Noraml	112.666666666667	73.3333333333333	No	No	No
1076	Urban	21 Sep 09	30may2017	male	25-34	gammo		Gamo	protestant		Protestant	1-8	primary school	married	Married	2.2928526	the richest	high pysical activity (>=3000 METminute/week)	>=5_serving	1-4 time per year	coffee and tea	No	no	no	moderate mental stress	no	no	no	Noraml	113	97.6666666666667	No	Yes	Yes
1077	Rural	02 Oct 09	10jun2017	male	45-54	gammo		Gamo	protestant		Protestant	illitrate	No formal educ	married	Married	-0.9530381	middle quantile	high pysical activity (>=3000 METminute/week)	>=5_serving	1-4 time per year	coffee and tea	No	no	no	moderate mental stress	no	no	no	Under Wt	113	70.3333333333333	No	No	No
1078	Rural	09 Sep 09	18may2017	female	35-44	gammo		Gamo	protestant		Protestant	illitrate	No formal educ	married	Married	-2.1343145	the poorest	high pysical activity (>=3000 METminute/week)	>=5_serving	1-4 time per year	coffee and tea	No	no	no	mild mental stress	no	no	yes	Noraml	113	73.3333333333333	No	No	No
1079	Rural	01 Oct 09	09jun2017	male	35-44	gammo		Gamo	protestant		Protestant	illitrate	No formal educ	married	Married	-0.012908868	middle quantile	high pysical activity (>=3000 METminute/week)	>=5_serving	never	coffee and tea	No	no	no	mild mental stress	no	no	no	Under Wt	113	75	No	No	No
1080	Rural	20 Aug 09	28apr2017	female	45-54	gammo		Gamo	others	Trad_religion	Other	illitrate	No formal educ	married	Married	-3.3072042	the poorest	high pysical activity (>=3000 METminute/week)	>=5_serving	1-4 time per year	coffee and tea	No	no	no	mild mental stress	no	no	yes	Noraml	113	68.6666666666667	No	No	No
1081	Rural	27 Aug 09	05may2017	female	55-64	gammo		Gamo	protestant		Protestant	illitrate	No formal educ	widowed	Unmarried	-2.4045546	the poorest	high pysical activity (>=3000 METminute/week)	>=5_serving	1-4 time per year	coffee and tea	No	no	no	mild mental stress	no	no	yes	Noraml	113	57.6666666666667	No	No	No
1082	Rural	20 Sep 09	29may2017	male	25-34	gammo		Gamo	protestant		Protestant	1-8	primary school	married	Married	4.7649217	the richest	high pysical activity (>=3000 METminute/week)	>=5_serving	1-4 time per year	coffee and tea	No	no	no	mild mental stress	no	no	no	Noraml	113	65	No	No	No
1083	Rural	12 Aug 09	20apr2017	female	55-64	gammo		Gamo	protestant		Protestant	illitrate	No formal educ	married	Married	-2.531455	the poorest	high pysical activity (>=3000 METminute/week)	>=5_serving	1-4 time per year	coffee and tea	No	no	no	mild mental stress	no	no	yes	Noraml	113	71.3333333333333	No	No	No
1084	Rural	17 Sep 09	26may2017	male	25-34	zeyise		Zeyse	protestant		Protestant	illitrate	No formal educ	married	Married	-1.8252012	2nd quantile	low pyhsical activity(<600 METminute/week)	<5_seving	1-3 times per month	coffee and tea	No	no	no	mild mental stress	no	no	no	Noraml	113	63.3333333333333	No	No	No
1085	Rural	25 Sep 09	03jun2017	male	25-34	wolayita		Other	protestant		Protestant	1-8	primary school	married	Married	0.58325189	4th quantile	high pysical activity (>=3000 METminute/week)	<5_seving	1-4 time per year	coffee and tea	No	no	no	mild mental stress	no	no	no	Noraml	113	79.6666666666667	No	No	No
1086	Rural	14 Sep 09	23may2017	male	25-34	0ther	Ganjule	Other	protestant		Protestant	1-8	primary school	married	Married	2.7489054	the richest	low pyhsical activity(<600 METminute/week)	>=5_serving	1-4 time per year	coffee and tea	No	no	no	moderate mental stress	no	no	no	Noraml	113	80.3333333333333	No	No	No
1087	Rural	06 Sep 09	15may2017	female	35-44	gammo		Gamo	protestant		Protestant	illitrate	No formal educ	married	Married	0.22981967	middle quantile	high pysical activity (>=3000 METminute/week)	>=5_serving	1-4 time per year	donot consumed	No	no	no	moderate mental stress	no	no	yes	Noraml	113	72.3333333333333	No	No	No
1088	Rural	02 Oct 09	10jun2017	female	25-34	0ther	Korre	Other	protestant		Protestant	1-8	primary school	married	Married	0.20213717	middle quantile	high pysical activity (>=3000 METminute/week)	>=5_serving	1-4 time per year	coffee and tea	No	no	no	mild mental stress	no	no	no	Under Wt	113	73	No	No	No
1089	Rural	19 Sep 09	28may2017	female	45-54	zeyise		Zeyse	protestant		Protestant	illitrate	No formal educ	married	Married	-1.7153424	2nd quantile	high pysical activity (>=3000 METminute/week)	<5_seving	never	coffee and tea	No	no	no	mild mental stress	no	no	yes	Noraml	113	73	No	No	No
1090	Rural	24 Aug 09	02may2017	female	25-34	gammo		Gamo	Ortodox		Orthodox	illitrate	No formal educ	married	Married	-0.1696678	middle quantile	high pysical activity (>=3000 METminute/week)	>=5_serving	1-4 time per year	both coffee and coffee leaf tea	No	no	no	moderate mental stress	no	no	yes	Noraml	113	72.3333333333333	No	No	No
1091	Rural	20 Sep 09	29may2017	female	35-44	gammo		Gamo	protestant		Protestant	1-8	primary school	married	Married	3.5014231	the richest	high pysical activity (>=3000 METminute/week)	>=5_serving	never	coffee and tea	No	no	no	moderate mental stress	no	no	yes	Over Wt	113	84	No	No	No
1092	Rural	17 Aug 09	25apr2017	female	35-44	gammo		Gamo	Ortodox		Orthodox	illitrate	No formal educ	married	Married	0.00078237295	middle quantile	high pysical activity (>=3000 METminute/week)	>=5_serving	1-4 time per year	coffee and tea	No	no	no	mild mental stress	no	no	yes	Noraml	113	75.6666666666667	No	No	No
1093	Rural	20 Oct 09	28jun2017	female	45-54	gammo		Gamo	Ortodox		Orthodox	illitrate	No formal educ	married	Married	2.1004231	4th quantile	low pyhsical activity(<600 METminute/week)	>=5_serving	1-3 times per month	coffee and tea	No	no	no	moderate mental stress	no	no	no	Noraml	113	63	No	No	No
1094	Rural	19 Aug 09	27apr2017	male	35-44	gammo		Gamo	Ortodox		Orthodox	illitrate	No formal educ	married	Married	-0.69686657	middle quantile	low pyhsical activity(<600 METminute/week)	>=5_serving	1-4 time per year	coffee and tea	Yes	yes	no	moderate mental stress	no	no	no	Noraml	113	78.3333333333333	No	No	No
1095	Rural	17 Aug 09	25apr2017	male	55-64	gammo		Gamo	others	Trad_religion	Other	illitrate	No formal educ	married	Married	-2.5491083	the poorest	high pysical activity (>=3000 METminute/week)	>=5_serving	1-4 time per year	donot consumed	No	yes	no	moderate mental stress	no	no	no	Noraml	113	72	No	No	No
1096	Rural	24 Aug 09	02may2017	male	45-54	gammo		Gamo	Ortodox		Orthodox	illitrate	No formal educ	married	Married	-2.9354563	the poorest	high pysical activity (>=3000 METminute/week)	>=5_serving	1-4 time per year	coffee and tea	Yes	no	no	mild mental stress	no	no	no	Noraml	113	72.6666666666667	No	No	No
1097	Rural	12 Sep 09	21may2017	male	45-54	zeyise		Zeyse	protestant		Protestant	9-12	secondary and above	married	Married	-2.1591504	the poorest	high pysical activity (>=3000 METminute/week)	>=5_serving	1-4 time per year	coffee and tea	No	no	no	mild mental stress	no	no	no	Noraml	113	74	No	No	No
1098	Rural	26 Sep 09	04jun2017	male	35-44	zeyise		Zeyse	protestant		Protestant	illitrate	No formal educ	married	Married	-1.1150563	middle quantile	high pysical activity (>=3000 METminute/week)	<5_seving	never	coffee and tea	No	no	no	moderate mental stress	no	no	no	Under Wt	113	78	No	No	No
1099	Rural	23 Sep 09	01jun2017	male	35-44	zeyise		Zeyse	protestant		Protestant	illitrate	No formal educ	married	Married	-1.7391474	2nd quantile	high pysical activity (>=3000 METminute/week)	<5_seving	1-4 time per year	coffee and tea	No	no	no	mild mental stress	no	no	no	Noraml	113	76.6666666666667	No	No	No
1100	Rural	15 Aug 09	23apr2017	male	45-54	gammo		Gamo	protestant		Protestant	illitrate	No formal educ	married	Married	-1.3831118	middle quantile	high pysical activity (>=3000 METminute/week)	>=5_serving	1-4 time per year	coffee and tea	No	yes	no	mild mental stress	no	no	no	Noraml	113	72.3333333333333	No	No	No
1101	Rural	01 Sep 09	10may2017	female	25-34	gammo		Gamo	protestant		Protestant	illitrate	No formal educ	married	Married	-1.9331653	2nd quantile	moderate physical activity (600-3000 METminute/week)	>=5_serving	1-4 time per year	coffee and tea	No	no	no	mild mental stress	no	no	no	Noraml	113	68	No	No	No
1102	Rural	05 Sep 09	14may2017	female	45-54	gammo		Gamo	protestant		Protestant	illitrate	No formal educ	married	Married	-1.7487553	2nd quantile	high pysical activity (>=3000 METminute/week)	>=5_serving	1-4 time per year	coffee and tea	No	no	no	mild mental stress	no	no	yes	Noraml	113	74.6666666666667	No	No	No
1103	Rural	05 Sep 09	14may2017	male	55-64	gammo		Gamo	others	Trad_religion	Other	illitrate	No formal educ	married	Married	-2.0662181	2nd quantile	low pyhsical activity(<600 METminute/week)	>=5_serving	1-4 time per year	coffee only	Yes	no	no	moderate mental stress	no	no	yes	Noraml	113	67.3333333333333	No	No	No
1104	Rural	02 Sep 09	11may2017	female	45-54	gammo		Gamo	Ortodox		Orthodox	illitrate	No formal educ	married	Married	-1.6253908	2nd quantile	high pysical activity (>=3000 METminute/week)	>=5_serving	1-4 time per year	coffee and tea	Yes	no	no	moderate mental stress	no	no	no	Noraml	113	80	No	No	No
1105	Urban	21 Sep 09	30may2017	female	25-34	gammo		Gamo	protestant		Protestant	1-8	primary school	married	Married	3.8420002	the richest	moderate physical activity (600-3000 METminute/week)	<5_seving	1-4 time per year	coffee and tea	No	no	no	mild mental stress	no	no	no	Under Wt	113	65.3333333333333	No	No	No
1106	Rural	05 Sep 09	14may2017	female	25-34	gammo		Gamo	protestant		Protestant	illitrate	No formal educ	married	Married	0.037498675	middle quantile	high pysical activity (>=3000 METminute/week)	>=5_serving	1-4 time per year	coffee and tea	No	no	no	moderate mental stress	no	no	yes	Under Wt	113	73.6666666666667	No	No	No
1107	Rural	19 Aug 09	27apr2017	male	25-34	gammo		Gamo	protestant		Protestant	9-12	secondary and above	married	Married	2.5326807	the richest	low pyhsical activity(<600 METminute/week)	>=5_serving	1-4 time per year	coffee and tea	No	no	no	moderate mental stress	no	no	no	Noraml	113	76.3333333333333	No	No	No
1108	Rural	23 Aug 09	01may2017	male	55-64	gammo		Gamo	protestant		Protestant	illitrate	No formal educ	married	Married	-2.2143922	the poorest	high pysical activity (>=3000 METminute/week)	>=5_serving	1-4 time per year	coffee only	No	no	no	moderate mental stress	no	no	no	Noraml	113	76	No	No	No
1109	Urban	15 Sep 09	24may2017	female	25-34	gammo		Gamo	protestant		Protestant	1-8	primary school	married	Married	1.7693968	4th quantile	low pyhsical activity(<600 METminute/week)	<5_seving	1-3 times per month	coffee and tea	No	no	no	mild mental stress	no	no	no	Noraml	113	77.6666666666667	No	No	No
1110	Rural	17 Aug 09	25apr2017	male	55-64	gammo		Gamo	Ortodox		Orthodox	illitrate	No formal educ	married	Married	-3.1029122	the poorest	high pysical activity (>=3000 METminute/week)	>=5_serving	1-4 time per year	coffee and tea	Yes	no	no	mild mental stress	no	no	no	Noraml	113	76.3333333333333	No	No	No
1111	Rural	15 Sep 09	24may2017	female	35-44	gammo		Gamo	Ortodox		Orthodox	1-8	primary school	married	Married	4.0633693	the richest	moderate physical activity (600-3000 METminute/week)	<5_seving	1-3 times per month	coffee and tea	No	yes	no	mild mental stress	no	no	yes	Noraml	113	67.3333333333333	No	No	No
1112	Rural	18 Sep 09	27may2017	male	45-54	zeyise		Zeyse	protestant		Protestant	9-12	secondary and above	married	Married	-1.187604	middle quantile	high pysical activity (>=3000 METminute/week)	<5_seving	1-3 times per month	coffee and tea	No	no	no	moderate mental stress	no	no	no	Noraml	113	77	No	No	No
1113	Rural	19 Aug 09	27apr2017	female	55-64	gammo		Gamo	protestant		Protestant	illitrate	No formal educ	married	Married	-1.4920946	2nd quantile	high pysical activity (>=3000 METminute/week)	>=5_serving	1-4 time per year	coffee and tea	No	no	no	moderate mental stress	no	no	yes	Noraml	113	72	No	No	No
1114	Rural	08 Oct 09	16jun2017	male	55-64	gammo		Gamo	protestant		Protestant	illitrate	No formal educ	married	Married	1.310661	4th quantile	low pyhsical activity(<600 METminute/week)	>=5_serving	1-3 times per month	coffee and tea	No	no	no	moderate mental stress	no	no	no	Under Wt	113	82.6666666666667	No	No	No
1115	Rural	22 Aug 09	30apr2017	female	35-44	gammo		Gamo	protestant		Protestant	illitrate	No formal educ	widowed	Unmarried	-2.531455	the poorest	high pysical activity (>=3000 METminute/week)	>=5_serving	1-4 time per year	coffee and tea	No	no	no	moderate mental stress	no	no	yes	Noraml	113	73.6666666666667	No	No	No
1116	Rural	22 Aug 09	30apr2017	female	35-44	gammo		Gamo	protestant		Protestant	illitrate	No formal educ	married	Married	-2.1114521	2nd quantile	high pysical activity (>=3000 METminute/week)	>=5_serving	1-4 time per year	coffee and tea	No	no	no	moderate mental stress	no	no	yes	Noraml	113	66	No	No	No
1117	Rural	08 Oct 09	16jun2017	female	35-44	gammo		Gamo	Ortodox		Orthodox	illitrate	No formal educ	married	Married	1.7818391	4th quantile	low pyhsical activity(<600 METminute/week)	>=5_serving	1-4 time per year	coffee and tea	No	no	no	moderate mental stress	no	no	yes	Over Wt	113	75.3333333333333	No	No	No
1118	Rural	15 Sep 09	24may2017	male	45-54	gammo		Gamo	protestant		Protestant	1-8	primary school	married	Married	2.9489694	the richest	high pysical activity (>=3000 METminute/week)	>=5_serving	1-3 times per month	coffee and tea	No	no	no	mild mental stress	no	no	no	Noraml	113.333333333333	73.3333333333333	No	No	No
1119	Rural	27 Aug 09	05may2017	female	35-44	gammo		Gamo	Ortodox		Orthodox	illitrate	No formal educ	married	Married	-1.5659894	2nd quantile	high pysical activity (>=3000 METminute/week)	>=5_serving	1-4 time per year	coffee and tea	No	no	no	moderate mental stress	no	no	yes	Noraml	113.333333333333	79.3333333333333	No	No	No
1120	Urban	10 Sep 09	19may2017	female	35-44	gammo		Gamo	protestant		Protestant	1-8	primary school	married	Married	2.970428	the richest	low pyhsical activity(<600 METminute/week)	>=5_serving	1-4 time per year	coffee and tea	No	no	no	mild mental stress	no	no	no	Over Wt	113.333333333333	75.3333333333333	No	No	No
1121	Rural	25 Aug 09	03may2017	male	35-44	gammo		Gamo	others	Trad_religion	Other	1-8	primary school	married	Married	-2.4786015	the poorest	high pysical activity (>=3000 METminute/week)	>=5_serving	1-4 time per year	donot consumed	Yes	no	no	mild mental stress	no	no	no	Noraml	113.333333333333	72.6666666666667	No	No	No
1122	Rural	04 Sep 09	13may2017	female	45-54	gammo		Gamo	others	Trad_religion	Other	illitrate	No formal educ	divorced	Unmarried	-2.5368378	the poorest	high pysical activity (>=3000 METminute/week)	>=5_serving	1-4 time per year	donot consumed	No	no	no	mild mental stress	no	no	no	Noraml	113.333333333333	68.6666666666667	No	No	No
1123	Rural	03 Sep 09	12may2017	female	45-54	gammo		Gamo	others	Trad_religion	Other	illitrate	No formal educ	widowed	Unmarried	-2.9671519	the poorest	high pysical activity (>=3000 METminute/week)	>=5_serving	1-4 time per year	donot consumed	Yes	no	no	mild mental stress	no	no	no	Noraml	113.333333333333	66.3333333333333	No	No	No
1124	Rural	01 Aug 09	09apr2017	male	45-54	gammo		Gamo	Ortodox		Orthodox	illitrate	No formal educ	married	Married	-1.9141349	2nd quantile	low pyhsical activity(<600 METminute/week)	<5_seving	1-4 time per year	coffee and tea	Yes	yes	no	mild mental stress	no	no	no	Noraml	113.333333333333	74.3333333333333	No	No	No
1125	Rural	23 Sep 09	01jun2017	female	55-64	zeyise		Zeyse	protestant		Protestant	illitrate	No formal educ	married	Married	-2.7898743	the poorest	low pyhsical activity(<600 METminute/week)	<5_seving	1-4 time per year	coffee and tea	No	no	no	mild mental stress	no	no	yes	Noraml	113.333333333333	69.6666666666667	No	No	No
1126	Rural	19 Aug 09	27apr2017	female	35-44	gammo		Gamo	protestant		Protestant	illitrate	No formal educ	married	Married	-2.2004864	the poorest	high pysical activity (>=3000 METminute/week)	>=5_serving	1-4 time per year	coffee and tea	No	no	no	moderate mental stress	no	no	yes	Noraml	113.333333333333	61	No	No	No
1127	Rural	05 Sep 09	14may2017	female	35-44	gammo		Gamo	others	Trad_religion	Other	illitrate	No formal educ	married	Married	-2.4455125	the poorest	high pysical activity (>=3000 METminute/week)	<5_seving	1-4 time per year	coffee and tea	No	no	no	moderate mental stress	no	no	yes	Noraml	113.333333333333	76.6666666666667	No	No	No
1128	Rural	30 Aug 09	08may2017	male	35-44	gammo		Gamo	protestant		Protestant	illitrate	No formal educ	married	Married	-2.0903842	2nd quantile	high pysical activity (>=3000 METminute/week)	>=5_serving	1-4 time per year	coffee and tea	No	no	no	moderate mental stress	no	no	no	Noraml	113.333333333333	65.3333333333333	No	No	No
1129	Rural	04 Aug 09	12apr2017	male	45-54	gammo		Gamo	Ortodox		Orthodox	illitrate	No formal educ	married	Married	-2.7589102	the poorest	high pysical activity (>=3000 METminute/week)	<5_seving	1-4 time per year	coffee and tea	No	no	no	mild mental stress	no	no	no	Over Wt	113.333333333333	70	No	No	No
1130	Rural	06 Oct 09	14jun2017	female	35-44	gammo		Gamo	protestant		Protestant	illitrate	No formal educ	widowed	Unmarried	1.054912	4th quantile	low pyhsical activity(<600 METminute/week)	>=5_serving	1-3 times per month	coffee and tea	No	no	no	mild mental stress	no	no	no	Noraml	113.333333333333	71.6666666666667	No	No	No
1131	Rural	13 Sep 09	22may2017	male	25-34	zeyise		Zeyse	protestant		Protestant	1-8	primary school	married	Married	-2.1506476	the poorest	high pysical activity (>=3000 METminute/week)	>=5_serving	1-4 time per year	coffee and tea	No	no	no	mild mental stress	no	no	no	Noraml	113.333333333333	59.6666666666667	No	No	No
1132	Rural	02 Oct 09	10jun2017	male	25-34	gammo		Gamo	protestant		Protestant	illitrate	No formal educ	married	Married	-0.75723684	middle quantile	high pysical activity (>=3000 METminute/week)	<5_seving	1-4 time per year	both coffee and coffee leaf tea	No	no	no	mild mental stress	no	no	no	Noraml	113.333333333333	74.3333333333333	No	No	No
1133	Rural	24 Aug 09	02may2017	female	55-64	gammo		Gamo	Ortodox		Orthodox	illitrate	No formal educ	married	Married	-2.0135055	2nd quantile	low pyhsical activity(<600 METminute/week)	>=5_serving	1-4 time per year	coffee and tea	Yes	no	no	moderate mental stress	no	no	yes	Under Wt	113.333333333333	75.6666666666667	No	No	No
1134	Urban	26 Sep 09	04jun2017	female	25-34	gammo		Gamo	protestant		Protestant	illitrate	No formal educ	married	Married	1.2863492	4th quantile	high pysical activity (>=3000 METminute/week)	>=5_serving	1-4 time per year	coffee and tea	No	no	no	mild mental stress	no	no	yes	Noraml	113.333333333333	62.3333333333333	No	No	No
1135	Rural	16 Aug 09	24apr2017	female	25-34	gammo		Gamo	Ortodox		Orthodox	illitrate	No formal educ	married	Married	0.8303194	4th quantile	high pysical activity (>=3000 METminute/week)	<5_seving	1-4 time per year	both coffee and coffee leaf tea	No	no	no	moderate mental stress	no	no	yes	Noraml	113.333333333333	72.3333333333333	No	No	No
1136	Rural	25 Aug 09	03may2017	male	55-64	gammo		Gamo	protestant		Protestant	illitrate	No formal educ	married	Married	-2.0903842	2nd quantile	high pysical activity (>=3000 METminute/week)	<5_seving	1-4 time per year	coffee and tea	No	no	no	mild mental stress	no	no	no	Noraml	113.333333333333	69	No	No	No
1137	Rural	21 Sep 09	30may2017	male	45-54	zeyise		Zeyse	protestant		Protestant	illitrate	No formal educ	married	Married	-1.2769504	middle quantile	moderate physical activity (600-3000 METminute/week)	>=5_serving	1-4 time per year	coffee and tea	No	no	no	mild mental stress	no	no	no	Under Wt	113.333333333333	84.3333333333333	No	No	No
1138	Rural	24 Aug 09	02may2017	female	25-34	gammo		Gamo	protestant		Protestant	illitrate	No formal educ	married	Married	-1.3582613	middle quantile	high pysical activity (>=3000 METminute/week)	<5_seving	1-4 time per year	coffee and tea	No	no	no	moderate mental stress	no	no	yes	Noraml	113.333333333333	67	No	No	No
1139	Urban	16 Sep 09	25may2017	female	45-54	wolayita		Other	Ortodox		Orthodox	illitrate	No formal educ	married	Married	2.7580707	the richest	high pysical activity (>=3000 METminute/week)	<5_seving	1-3 times per month	coffee and tea	No	no	no	mild mental stress	no	no	yes	Over Wt	113.333333333333	84.3333333333333	No	No	No
1140	Rural	24 Aug 09	02may2017	male	25-34	gammo		Gamo	Ortodox		Orthodox	illitrate	No formal educ	married	Married	-2.3718255	the poorest	low pyhsical activity(<600 METminute/week)	<5_seving	1-4 time per year	coffee only	Yes	yes	no	mild mental stress	no	no	no	Noraml	113.333333333333	73	No	No	No
1141	Rural	22 Aug 09	30apr2017	female	55-64	gammo		Gamo	protestant		Protestant	illitrate	No formal educ	married	Married	-1.9331653	2nd quantile	high pysical activity (>=3000 METminute/week)	>=5_serving	1-4 time per year	coffee and tea	No	no	no	mild mental stress	no	no	no	Noraml	113.333333333333	79.3333333333333	No	No	No
1142	Urban	22 Sep 09	31may2017	female	25-34	gammo		Gamo	protestant		Protestant	1-8	primary school	married	Married	2.207834	the richest	high pysical activity (>=3000 METminute/week)	>=5_serving	1-4 time per year	coffee and tea	No	no	no	mild mental stress	no	no	yes	Noraml	113.333333333333	69.3333333333333	No	No	No
1143	Rural	05 Sep 09	14may2017	female	55-64	gammo		Gamo	Ortodox		Orthodox	illitrate	No formal educ	married	Married	-1.9688578	2nd quantile	high pysical activity (>=3000 METminute/week)	>=5_serving	1-4 time per year	coffee and tea	Yes	yes	no	moderate mental stress	no	no	yes	Noraml	113.333333333333	67.6666666666667	No	No	No
1144	Rural	27 Sep 09	05jun2017	female	25-34	gammo		Gamo	Ortodox		Orthodox	9-12	secondary and above	married	Married	1.9542679	4th quantile	high pysical activity (>=3000 METminute/week)	<5_seving	1-3 times per month	coffee and tea	No	no	no	moderate mental stress	no	no	yes	Noraml	113.333333333333	72	No	No	No
1145	Rural	20 Sep 09	29may2017	female	25-34	zeyise		Zeyse	protestant		Protestant	9-12	secondary and above	unmarried	Unmarried	-2.0809882	2nd quantile	low pyhsical activity(<600 METminute/week)	<5_seving	1-3 times per month	coffee and tea	No	no	no	mild mental stress	no	no	yes	Noraml	113.333333333333	79	No	No	No
1146	Rural	24 Aug 09	02may2017	female	45-54	gammo		Gamo	protestant		Protestant	illitrate	No formal educ	married	Married	-1.6256253	2nd quantile	high pysical activity (>=3000 METminute/week)	>=5_serving	1-4 time per year	coffee and tea	No	no	no	mild mental stress	no	no	yes	Noraml	113.333333333333	78.3333333333333	No	No	No
1147	Rural	22 Aug 09	30apr2017	male	55-64	gammo		Gamo	protestant		Protestant	illitrate	No formal educ	married	Married	-1.8114109	2nd quantile	low pyhsical activity(<600 METminute/week)	>=5_serving	1-3 times per month	coffee and tea	No	no	no	mild mental stress	no	no	no	Noraml	113.333333333333	74	No	No	No
1148	Urban	16 Sep 09	25may2017	female	45-54	gammo		Gamo	protestant		Protestant	illitrate	No formal educ	married	Married	0.79101324	4th quantile	low pyhsical activity(<600 METminute/week)	<5_seving	1-4 time per year	coffee and tea	No	no	no	moderate mental stress	no	no	yes	Noraml	113.333333333333	77.6666666666667	No	No	No
1149	Rural	02 Sep 09	11may2017	female	35-44	gammo		Gamo	Ortodox		Orthodox	illitrate	No formal educ	married	Married	-2.0548003	2nd quantile	high pysical activity (>=3000 METminute/week)	>=5_serving	1-4 time per year	coffee and tea	No	yes	no	mild mental stress	no	no	no	Noraml	113.333333333333	70	No	No	No
1150	Urban	25 Sep 09	03jun2017	male	25-34	gammo		Gamo	protestant		Protestant	9-12	secondary and above	married	Married	2.8831975	the richest	high pysical activity (>=3000 METminute/week)	<5_seving	1-4 time per year	coffee and tea	No	no	no	moderate mental stress	no	no	no	Under Wt	113.333333333333	72.3333333333333	No	No	No
1151	Rural	03 Oct 09	11jun2017	male	35-44	gammo		Gamo	Ortodox		Orthodox	1-8	primary school	married	Married	0.53449196	middle quantile	moderate physical activity (600-3000 METminute/week)	>=5_serving	1-4 time per year	coffee and tea	No	no	no	mild mental stress	no	no	no	Noraml	113.333333333333	65.6666666666667	No	No	No
1152	Rural	01 Sep 09	10may2017	male	45-54	gammo		Gamo	Ortodox		Orthodox	illitrate	No formal educ	married	Married	-1.3098332	middle quantile	high pysical activity (>=3000 METminute/week)	>=5_serving	1-4 time per year	coffee and tea	Yes	no	no	mild mental stress	no	no	yes	Under Wt	113.333333333333	66.6666666666667	No	No	No
1153	Rural	01 Oct 09	09jun2017	female	45-54	gammo		Gamo	Ortodox		Orthodox	illitrate	No formal educ	married	Married	-0.75723684	middle quantile	moderate physical activity (600-3000 METminute/week)	>=5_serving	1-4 time per year	coffee and tea	No	yes	no	mild mental stress	no	no	yes	Noraml	113.666666666667	66.6666666666667	No	No	No
1154	Rural	17 Aug 09	25apr2017	male	55-64	gammo		Gamo	protestant		Protestant	1-8	primary school	married	Married	-0.66412735	middle quantile	high pysical activity (>=3000 METminute/week)	<5_seving	1-4 time per year	coffee and tea	No	no	no	moderate mental stress	no	no	no	Noraml	113.666666666667	77	No	No	No
1155	Rural	18 Aug 09	26apr2017	male	35-44	gammo		Gamo	Ortodox		Orthodox	illitrate	No formal educ	married	Married	-2.0903842	2nd quantile	high pysical activity (>=3000 METminute/week)	>=5_serving	1-4 time per year	coffee and tea	Yes	no	no	moderate mental stress	no	no	no	Noraml	113.666666666667	76.6666666666667	No	No	No
1156	Rural	06 Sep 09	15may2017	male	55-64	gammo		Gamo	Ortodox		Orthodox	illitrate	No formal educ	married	Married	-2.4455125	the poorest	high pysical activity (>=3000 METminute/week)	>=5_serving	1-4 time per year	coffee and tea	Yes	no	no	mild mental stress	no	no	no	Noraml	113.666666666667	74.3333333333333	No	No	No
1157	Rural	15 Aug 09	23apr2017	male	55-64	gammo		Gamo	protestant		Protestant	illitrate	No formal educ	married	Married	-1.4307053	2nd quantile	high pysical activity (>=3000 METminute/week)	>=5_serving	1-4 time per year	coffee and tea	No	no	no	sever mental stress	no	no	yes	Noraml	113.666666666667	69.6666666666667	No	No	No
1158	Rural	17 Aug 09	25apr2017	female	55-64	gammo		Gamo	protestant		Protestant	illitrate	No formal educ	widowed	Unmarried	-1.0776203	middle quantile	high pysical activity (>=3000 METminute/week)	>=5_serving	1-4 time per year	coffee and tea	No	no	no	mild mental stress	no	no	no	Noraml	113.666666666667	75.3333333333333	No	No	No
1159	Rural	27 Sep 09	05jun2017	female	25-34	gammo		Gamo	protestant		Protestant	1-8	primary school	married	Married	2.0938592	4th quantile	low pyhsical activity(<600 METminute/week)	>=5_serving	1-4 time per year	coffee and tea	No	no	no	mild mental stress	no	no	yes	Noraml	113.666666666667	62.3333333333333	No	No	No
1160	Rural	24 Sep 09	02jun2017	female	45-54	gammo		Gamo	protestant		Protestant	illitrate	No formal educ	married	Married	0.34726319	middle quantile	low pyhsical activity(<600 METminute/week)	>=5_serving	1-4 time per year	coffee and tea	No	no	no	mild mental stress	no	no	yes	Over Wt	113.666666666667	72.3333333333333	No	No	No
1161	Rural	22 Aug 09	30apr2017	female	35-44	gammo		Gamo	protestant		Protestant	illitrate	No formal educ	married	Married	-2.8135571	the poorest	low pyhsical activity(<600 METminute/week)	>=5_serving	1-4 time per year	coffee and tea	Yes	no	no	moderate mental stress	no	no	yes	Noraml	113.666666666667	73.6666666666667	No	No	No
1162	Rural	29 Aug 09	07may2017	female	35-44	gammo		Gamo	Ortodox		Orthodox	illitrate	No formal educ	married	Married	-2.4105895	the poorest	low pyhsical activity(<600 METminute/week)	>=5_serving	1-4 time per year	coffee and tea	No	yes	no	moderate mental stress	no	no	yes	Noraml	113.666666666667	66.3333333333333	No	No	No
1163	Rural	11 Sep 09	20may2017	female	45-54	0ther	Korre	Other	Ortodox		Orthodox	illitrate	No formal educ	married	Married	0.77924871	4th quantile	low pyhsical activity(<600 METminute/week)	>=5_serving	1-3 times per month	coffee and tea	No	no	no	mild mental stress	no	no	yes	Noraml	113.666666666667	75	No	No	No
1164	Rural	17 Sep 09	26may2017	male	45-54	zeyise		Zeyse	protestant		Protestant	illitrate	No formal educ	married	Married	-0.66313589	middle quantile	high pysical activity (>=3000 METminute/week)	<5_seving	1-4 times per week	coffee and tea	No	no	no	mild mental stress	no	no	no	Noraml	113.666666666667	75	No	No	No
1165	Urban	11 Sep 09	20may2017	female	25-34	goffa		Other	protestant		Protestant	9-12	secondary and above	married	Married	4.1973729	the richest	high pysical activity (>=3000 METminute/week)	<5_seving	1-4 time per year	coffee and tea	Yes	no	no	mild mental stress	no	no	no	Noraml	113.666666666667	68.6666666666667	No	No	No
1166	Rural	05 Sep 09	14may2017	female	45-54	gammo		Gamo	protestant		Protestant	illitrate	No formal educ	married	Married	-2.9042366	the poorest	high pysical activity (>=3000 METminute/week)	<5_seving	1-4 time per year	coffee and tea	No	no	no	mild mental stress	no	no	yes	Noraml	113.666666666667	65.6666666666667	No	No	No
1167	Rural	21 Sep 09	30may2017	male	55-64	0ther	Ganjule	Other	protestant		Protestant	1-8	primary school	married	Married	2.4426212	the richest	high pysical activity (>=3000 METminute/week)	<5_seving	1-3 times per month	both coffee and coffee leaf tea	No	no	no	moderate mental stress	no	no	no	Noraml	113.666666666667	71.6666666666667	No	No	No
1168	Rural	24 Sep 09	02jun2017	female	35-44	wolayita		Other	Muslim		Other	illitrate	No formal educ	married	Married	3.0548017	the richest	high pysical activity (>=3000 METminute/week)	<5_seving	1-4 time per year	both coffee and coffee leaf tea	No	no	yes	moderate mental stress	no	no	yes	Noraml	113.666666666667	70.6666666666667	No	No	No
1169	Rural	24 Aug 09	02may2017	male	45-54	gammo		Gamo	protestant		Protestant	illitrate	No formal educ	married	Married	-1.918859	2nd quantile	high pysical activity (>=3000 METminute/week)	>=5_serving	1-4 time per year	coffee and tea	No	no	no	moderate mental stress	no	no	yes	Noraml	113.666666666667	78.6666666666667	No	No	No
1170	Rural	02 Oct 09	10jun2017	female	35-44	gammo		Gamo	protestant		Protestant	illitrate	No formal educ	married	Married	0.58907741	4th quantile	high pysical activity (>=3000 METminute/week)	<5_seving	1-4 time per year	coffee and tea	No	no	no	moderate mental stress	no	no	yes	Noraml	113.666666666667	73.6666666666667	No	No	No
1171	Rural	14 Sep 09	23may2017	male	25-34	zeyise		Zeyse	protestant		Protestant	1-8	primary school	married	Married	-1.789006	2nd quantile	high pysical activity (>=3000 METminute/week)	>=5_serving	1-4 time per year	donot consumed	No	yes	no	moderate mental stress	no	no	no	Noraml	113.666666666667	76.3333333333333	No	No	No
1172	Rural	19 Aug 09	27apr2017	male	35-44	gammo		Gamo	Ortodox		Orthodox	illitrate	No formal educ	married	Married	-2.1262116	the poorest	high pysical activity (>=3000 METminute/week)	>=5_serving	1-4 time per year	coffee and tea	Yes	no	no	mild mental stress	no	no	no	Noraml	113.666666666667	67	No	No	No
1173	Rural	27 Sep 09	05jun2017	male	45-54	wolayita		Other	protestant		Protestant	illitrate	No formal educ	married	Married	2.6280975	the richest	high pysical activity (>=3000 METminute/week)	>=5_serving	1-4 time per year	coffee and tea	No	no	no	sever mental stress	no	no	no	Noraml	113.666666666667	66	No	No	No
1174	Rural	30 Aug 09	08may2017	female	55-64	gammo		Gamo	others	Trad_religion	Other	illitrate	No formal educ	married	Married	-2.8696733	the poorest	high pysical activity (>=3000 METminute/week)	>=5_serving	1-4 time per year	coffee and tea	No	yes	no	mild mental stress	no	no	yes	Noraml	113.666666666667	57.6666666666667	No	No	No
1175	Rural	25 Sep 09	03jun2017	male	25-34	gammo		Gamo	protestant		Protestant	illitrate	No formal educ	married	Married	-0.99533939	middle quantile	moderate physical activity (600-3000 METminute/week)	<5_seving	never	coffee and tea	No	no	no	mild mental stress	no	no	no	Under Wt	113.666666666667	68.6666666666667	No	No	No
1176	Rural	03 Sep 09	12may2017	male	55-64	gammo		Gamo	others	Trad_religion	Other	illitrate	No formal educ	widowed	Unmarried	-2.9901791	the poorest	low pyhsical activity(<600 METminute/week)	<5_seving	1-4 time per year	donot consumed	Yes	no	no	mild mental stress	no	no	no	Noraml	113.666666666667	72	No	No	No
1177	Rural	28 Sep 09	06jun2017	male	35-44	gammo		Gamo	Ortodox		Orthodox	1-8	primary school	married	Married	1.9991876	4th quantile	high pysical activity (>=3000 METminute/week)	>=5_serving	1-4 time per year	coffee and tea	No	yes	no	mild mental stress	no	no	no	Noraml	113.666666666667	73	No	No	No
1178	Rural	29 Sep 09	07jun2017	female	35-44	gammo		Gamo	Ortodox		Orthodox	illitrate	No formal educ	married	Married	0.61012495	4th quantile	high pysical activity (>=3000 METminute/week)	>=5_serving	1-4 time per year	both coffee and coffee leaf tea	No	yes	no	mild mental stress	no	no	no	Noraml	113.666666666667	69	No	No	No
1179	Rural	30 Sep 09	08jun2017	female	35-44	gammo		Gamo	protestant		Protestant	illitrate	No formal educ	married	Married	0.91586882	4th quantile	high pysical activity (>=3000 METminute/week)	>=5_serving	1-4 time per year	donot consumed	No	no	no	mild mental stress	no	no	yes	Noraml	113.666666666667	61.3333333333333	No	No	No
1180	Rural	04 Sep 09	13may2017	male	25-34	gammo		Gamo	protestant		Protestant	illitrate	No formal educ	married	Married	-2.496532	the poorest	high pysical activity (>=3000 METminute/week)	>=5_serving	1-4 time per year	donot consumed	No	no	no	mild mental stress	no	no	no	Noraml	113.666666666667	67.3333333333333	No	No	No
1181	Rural	25 Sep 09	03jun2017	female	25-34	gammo		Gamo	protestant		Protestant	illitrate	No formal educ	divorced	Unmarried	3.2233992	the richest	moderate physical activity (600-3000 METminute/week)	>=5_serving	1-4 time per year	coffee and tea	No	no	no	mild mental stress	no	no	no	Noraml	113.666666666667	81	No	No	No
1182	Rural	17 Aug 09	25apr2017	female	45-54	gammo		Gamo	protestant		Protestant	illitrate	No formal educ	married	Married	-1.0998418	middle quantile	high pysical activity (>=3000 METminute/week)	<5_seving	1-4 time per year	coffee and tea	No	no	no	moderate mental stress	no	no	yes	Noraml	113.666666666667	71.3333333333333	No	No	No
1183	Urban	21 Sep 09	30may2017	female	25-34	gammo		Gamo	protestant		Protestant	1-8	primary school	married	Married	-0.13161108	middle quantile	high pysical activity (>=3000 METminute/week)	>=5_serving	1-4 time per year	coffee and tea	No	no	no	mild mental stress	no	no	no	Noraml	113.666666666667	83.6666666666667	No	No	No
1184	Rural	03 Sep 09	12may2017	male	45-54	gammo		Gamo	others	Trad_religion	Other	illitrate	No formal educ	married	Married	-2.955256	the poorest	high pysical activity (>=3000 METminute/week)	>=5_serving	1-4 time per year	coffee and tea	Yes	yes	no	mild mental stress	no	no	no	Noraml	113.666666666667	74	No	No	No
1185	Rural	27 Aug 09	05may2017	female	25-34	gammo		Gamo	protestant		Protestant	1-8	primary school	married	Married	1.1420732	4th quantile	high pysical activity (>=3000 METminute/week)	>=5_serving	1-3 times per month	coffee and tea	No	no	no	moderate mental stress	no	no	no	Noraml	113.666666666667	72	No	No	No
1186	Rural	03 Sep 09	12may2017	female	25-34	gammo		Gamo	protestant		Protestant	illitrate	No formal educ	married	Married	-1.9339347	2nd quantile	high pysical activity (>=3000 METminute/week)	<5_seving	1-4 time per year	coffee and tea	No	no	no	mild mental stress	no	no	yes	Noraml	113.666666666667	78	No	No	No
1187	Urban	13 Sep 09	22may2017	male	55-64	gammo		Gamo	protestant		Protestant	1-8	primary school	married	Married	2.5108306	the richest	high pysical activity (>=3000 METminute/week)	>=5_serving	never	coffee only	No	no	no	moderate mental stress	no	no	yes	Over Wt	113.666666666667	81.3333333333333	No	No	No
1188	Urban	19 Sep 09	28may2017	male	35-44	gammo		Gamo	protestant		Protestant	1-8	primary school	married	Married	-0.49086124	middle quantile	high pysical activity (>=3000 METminute/week)	<5_seving	1-4 time per year	coffee and tea	No	no	no	mild mental stress	no	no	no	Noraml	113.666666666667	72.3333333333333	No	No	No
1189	Rural	20 Aug 09	28apr2017	female	35-44	gammo		Gamo	Ortodox		Orthodox	illitrate	No formal educ	married	Married	-2.3001862	the poorest	high pysical activity (>=3000 METminute/week)	<5_seving	1-4 time per year	coffee and tea	No	no	no	moderate mental stress	no	no	yes	Noraml	113.666666666667	71.6666666666667	No	No	No
1190	Rural	16 Aug 09	24apr2017	male	35-44	gammo		Gamo	Ortodox		Orthodox	illitrate	No formal educ	married	Married	-1.9770247	2nd quantile	high pysical activity (>=3000 METminute/week)	>=5_serving	1-4 time per year	coffee and tea	Yes	no	no	mild mental stress	no	no	no	Noraml	113.666666666667	70.3333333333333	No	No	No
1191	Rural	26 Aug 09	04may2017	female	35-44	gammo		Gamo	Ortodox		Orthodox	illitrate	No formal educ	married	Married	-2.2055504	the poorest	high pysical activity (>=3000 METminute/week)	>=5_serving	1-4 time per year	coffee and tea	No	no	no	moderate mental stress	no	no	yes	Noraml	113.666666666667	73	No	No	No
1192	Rural	05 Oct 09	13jun2017	female	55-64	gammo		Gamo	protestant		Protestant	1-8	primary school	widowed	Unmarried	2.1895854	the richest	moderate physical activity (600-3000 METminute/week)	<5_seving	1-4 time per year	coffee and tea	No	no	no	mild mental stress	no	no	yes	Under Wt	113.666666666667	71	No	No	No
1193	Rural	26 Aug 09	04may2017	female	45-54	gammo		Gamo	Ortodox		Orthodox	illitrate	No formal educ	separated	Unmarried	3.4951339E-05	middle quantile	moderate physical activity (600-3000 METminute/week)	>=5_serving	1-4 time per year	both coffee and coffee leaf tea	No	no	no	moderate mental stress	no	no	yes	Under Wt	113.666666666667	73.3333333333333	No	No	No
1194	Urban	21 Sep 09	30may2017	female	25-34	gammo		Gamo	Ortodox		Orthodox	1-8	primary school	married	Married	0.58165872	4th quantile	high pysical activity (>=3000 METminute/week)	>=5_serving	never	coffee and tea	No	no	no	mild mental stress	no	no	no	Noraml	114	78	No	No	No
1195	Rural	26 Sep 09	04jun2017	male	25-34	zeyise		Zeyse	protestant		Protestant	1-8	primary school	married	Married	-1.4981121	2nd quantile	moderate physical activity (600-3000 METminute/week)	<5_seving	1-3 times per month	coffee and tea	No	no	no	mild mental stress	no	no	no	Noraml	114	72.3333333333333	No	No	No
1196	Urban	14 Sep 09	23may2017	female	45-54	gammo		Gamo	Ortodox		Orthodox	illitrate	No formal educ	married	Married	1.4399717	4th quantile	low pyhsical activity(<600 METminute/week)	>=5_serving	1-4 time per year	coffee and tea	No	no	no	mild mental stress	no	no	no	Noraml	114	71.6666666666667	No	No	No
1197	Rural	27 Aug 09	05may2017	female	25-34	gammo		Gamo	protestant		Protestant	illitrate	No formal educ	married	Married	-2.1145439	2nd quantile	low pyhsical activity(<600 METminute/week)	<5_seving	1-4 time per year	coffee and tea	No	no	no	moderate mental stress	no	no	no	Noraml	114	84.3333333333333	No	No	No
1198	Rural	18 Sep 09	27may2017	male	35-44	zeyise		Zeyse	protestant		Protestant	1-8	primary school	married	Married	-1.5438251	2nd quantile	high pysical activity (>=3000 METminute/week)	>=5_serving	1-4 time per year	coffee and tea	No	no	no	mild mental stress	no	no	yes	Under Wt	114	65	No	No	No
1199	Rural	03 Oct 09	11jun2017	female	25-34	wolayita		Other	Ortodox		Orthodox	9-12	secondary and above	married	Married	7.0445709	the richest	high pysical activity (>=3000 METminute/week)	>=5_serving	1-3 times per month	donot consumed	No	yes	yes	mild mental stress	no	no	yes	Noraml	114	84	No	No	No
1200	Urban	14 Sep 09	23may2017	male	25-34	gammo		Gamo	protestant		Protestant	21+	secondary and above	married	Married	6.4369173	the richest	low pyhsical activity(<600 METminute/week)	<5_seving	1-3 times per month	donot consumed	No	no	no	mild mental stress	no	no	no	Noraml	114	70.3333333333333	No	No	No
1201	Rural	28 Sep 09	06jun2017	male	25-34	wolayita		Other	protestant		Protestant	1-8	primary school	unmarried	Unmarried	4.6662946	the richest	high pysical activity (>=3000 METminute/week)	<5_seving	1-4 time per year	coffee and tea	No	no	no	moderate mental stress	no	no	no	Under Wt	114	64	No	No	No
1202	Urban	16 Sep 09	25may2017	female	45-54	gammo		Gamo	Ortodox		Orthodox	1-8	primary school	married	Married	-0.58919168	middle quantile	high pysical activity (>=3000 METminute/week)	>=5_serving	1-3 times per month	donot consumed	No	no	no	mild mental stress	no	no	no	Under Wt	114	80.3333333333333	No	No	No
1203	Rural	21 Aug 09	29apr2017	male	55-64	gammo		Gamo	Ortodox		Orthodox	illitrate	No formal educ	married	Married	-1.8704432	2nd quantile	high pysical activity (>=3000 METminute/week)	>=5_serving	1-4 times per week	coffee only	Yes	no	no	mild mental stress	no	no	no	Noraml	114	77	No	No	No
1204	Rural	03 Sep 09	12may2017	male	35-44	gammo		Gamo	protestant		Protestant	illitrate	No formal educ	married	Married	-1.6026963	2nd quantile	high pysical activity (>=3000 METminute/week)	<5_seving	1-4 time per year	coffee and tea	No	no	no	mild mental stress	no	no	no	Noraml	114	79	No	No	No
1205	Rural	17 Sep 09	26may2017	female	25-34	0ther	Korre	Other	others	Trad_religion	Other	1-8	primary school	married	Married	1.8477901	4th quantile	high pysical activity (>=3000 METminute/week)	<5_seving	1-4 time per year	coffee and tea	No	no	no	mild mental stress	no	no	yes	Under Wt	114	72	No	No	No
1206	Rural	25 Sep 09	03jun2017	female	45-54	gammo		Gamo	Ortodox		Orthodox	illitrate	No formal educ	married	Married	1.6345768	4th quantile	high pysical activity (>=3000 METminute/week)	>=5_serving	1-4 time per year	coffee and tea	No	no	no	moderate mental stress	no	no	yes	Under Wt	114	76	No	No	No
1207	Rural	17 Sep 09	26may2017	male	25-34	gammo		Gamo	Ortodox		Orthodox	9-12	secondary and above	married	Married	1.2141597	4th quantile	high pysical activity (>=3000 METminute/week)	>=5_serving	1-4 time per year	both coffee and coffee leaf tea	No	no	no	mild mental stress	no	no	no	Noraml	114	68.6666666666667	No	No	No
1208	Rural	18 Aug 09	26apr2017	female	45-54	gammo		Gamo	protestant		Protestant	illitrate	No formal educ	married	Married	-2.1145439	2nd quantile	high pysical activity (>=3000 METminute/week)	>=5_serving	1-4 time per year	coffee and tea	No	no	no	mild mental stress	no	no	no	Noraml	114	75.3333333333333	No	No	No
1209	Rural	02 Oct 09	10jun2017	female	25-34	gammo		Gamo	protestant		Protestant	illitrate	No formal educ	married	Married	0.24187107	middle quantile	high pysical activity (>=3000 METminute/week)	<5_seving	1-4 time per year	coffee and tea	No	no	no	mild mental stress	no	no	yes	Over Wt	114	69.3333333333333	No	No	No
1210	Rural	20 Sep 09	29may2017	female	25-34	zeyise		Zeyse	protestant		Protestant	illitrate	No formal educ	married	Married	-2.7325032	the poorest	moderate physical activity (600-3000 METminute/week)	>=5_serving	1-4 time per year	coffee and tea	No	no	no	moderate mental stress	no	no	yes	Noraml	114	72	No	No	No
1211	Rural	24 Aug 09	02may2017	female	55-64	gammo		Gamo	protestant		Protestant	illitrate	No formal educ	married	Married	-2.0166972	2nd quantile	high pysical activity (>=3000 METminute/week)	<5_seving	1-4 time per year	coffee and tea	No	no	no	mild mental stress	no	no	yes	Noraml	114	73.6666666666667	No	No	No
1212	Rural	20 Oct 09	28jun2017	male	25-34	gammo		Gamo	protestant		Protestant	21+	secondary and above	married	Married	3.6004455	the richest	low pyhsical activity(<600 METminute/week)	>=5_serving	never	coffee and tea	No	no	no	mild mental stress	no	no	no	Under Wt	114	69.6666666666667	No	No	No
1213	Rural	18 Aug 09	26apr2017	male	45-54	gammo		Gamo	Ortodox		Orthodox	illitrate	No formal educ	married	Married	-1.9331653	2nd quantile	high pysical activity (>=3000 METminute/week)	>=5_serving	1-4 time per year	coffee and tea	No	no	no	mild mental stress	no	no	no	Noraml	114	64	No	No	No
1214	Rural	26 Sep 09	04jun2017	female	55-64	gammo		Gamo	Ortodox		Orthodox	1-8	primary school	married	Married	2.8941398	the richest	high pysical activity (>=3000 METminute/week)	<5_seving	1-4 time per year	coffee and tea	No	yes	no	mild mental stress	no	no	yes	Noraml	114	77.3333333333333	No	No	No
1215	Urban	24 Sep 09	02jun2017	female	25-34	gammo		Gamo	Ortodox		Orthodox	1-8	primary school	married	Married	2.6283875	the richest	high pysical activity (>=3000 METminute/week)	<5_seving	1-4 time per year	donot consumed	Yes	no	no	mild mental stress	no	no	no	Under Wt	114	78.6666666666667	No	No	No
1216	Urban	17 Sep 09	26may2017	female	35-44	gammo		Gamo	Ortodox		Orthodox	illitrate	No formal educ	widowed	Unmarried	1.2765679	4th quantile	high pysical activity (>=3000 METminute/week)	<5_seving	1-4 time per year	coffee and tea	No	yes	no	mild mental stress	no	no	yes	Noraml	114	75.6666666666667	No	No	No
1217	Rural	02 Sep 09	11may2017	male	45-54	gammo		Gamo	catholic		Other	illitrate	No formal educ	married	Married	-1.5260512	2nd quantile	high pysical activity (>=3000 METminute/week)	>=5_serving	1-4 time per year	coffee only	No	yes	no	mild mental stress	no	no	no	Noraml	114	79.6666666666667	No	No	No
1218	Rural	23 Aug 09	01may2017	male	55-64	gammo		Gamo	protestant		Protestant	illitrate	No formal educ	married	Married	-2.8135571	the poorest	moderate physical activity (600-3000 METminute/week)	>=5_serving	1-4 time per year	coffee and tea	No	no	no	moderate mental stress	no	no	no	Noraml	114	76	No	No	No
1219	Rural	23 Aug 09	01may2017	male	55-64	gammo		Gamo	Ortodox		Orthodox	illitrate	No formal educ	married	Married	-1.3081663	middle quantile	low pyhsical activity(<600 METminute/week)	<5_seving	1-3 times per month	coffee only	No	no	no	mild mental stress	no	no	no	Over Wt	114	76	No	No	No
1220	Rural	22 Sep 09	31may2017	male	25-34	zeyise		Zeyse	protestant		Protestant	illitrate	No formal educ	married	Married	-2.6800156	the poorest	low pyhsical activity(<600 METminute/week)	<5_seving	1-3 times per month	coffee and tea	No	no	no	moderate mental stress	no	no	no	Noraml	114	84	No	No	No
1221	Rural	24 Aug 09	02may2017	male	45-54	gammo		Gamo	protestant		Protestant	read&write	No formal educ	married	Married	-1.6759889	2nd quantile	low pyhsical activity(<600 METminute/week)	<5_seving	never	coffee only	Yes	no	no	mild mental stress	no	no	no	Noraml	114	84	No	No	No
1222	Rural	13 Sep 09	22may2017	male	25-34	wolayita		Other	protestant		Protestant	9-12	secondary and above	married	Married	1.0203187	4th quantile	high pysical activity (>=3000 METminute/week)	<5_seving	1-4 time per year	coffee and tea	No	no	no	moderate mental stress	no	no	no	Under Wt	114.333333333333	67	No	No	No
1223	Rural	05 Sep 09	14may2017	male	45-54	gammo		Gamo	Ortodox		Orthodox	read&write	No formal educ	married	Married	-1.6385702	2nd quantile	high pysical activity (>=3000 METminute/week)	>=5_serving	1-4 time per year	coffee and tea	Yes	yes	no	mild mental stress	no	no	no	Over Wt	114.333333333333	79	No	No	No
1224	Rural	19 Aug 09	27apr2017	male	55-64	gammo		Gamo	protestant		Protestant	1-8	primary school	married	Married	-1.4920946	2nd quantile	high pysical activity (>=3000 METminute/week)	>=5_serving	1-4 time per year	coffee and tea	No	no	no	moderate mental stress	no	no	no	Noraml	114.333333333333	76	No	No	No
1225	Urban	26 Sep 09	04jun2017	female	25-34	gammo		Gamo	Ortodox		Orthodox	1-8	primary school	married	Married	3.5967472	the richest	high pysical activity (>=3000 METminute/week)	<5_seving	1-4 time per year	coffee and tea	No	yes	no	mild mental stress	no	no	no	Noraml	114.333333333333	61.3333333333333	No	No	No
1226	Rural	21 Sep 09	30may2017	female	35-44	zeyise		Zeyse	protestant		Protestant	illitrate	No formal educ	married	Married	-2.2414043	the poorest	low pyhsical activity(<600 METminute/week)	<5_seving	never	coffee and tea	No	no	no	moderate mental stress	no	no	yes	Noraml	114.333333333333	71	No	No	No
1227	Rural	20 Aug 09	28apr2017	male	55-64	gammo		Gamo	Ortodox		Orthodox	illitrate	No formal educ	married	Married	-2.3724864	the poorest	low pyhsical activity(<600 METminute/week)	>=5_serving	1-4 time per year	coffee and tea	No	no	no	mild mental stress	no	no	no	Noraml	114.333333333333	75.3333333333333	No	No	No
1228	Rural	15 Aug 09	23apr2017	male	45-54	gammo		Gamo	Ortodox		Orthodox	illitrate	No formal educ	married	Married	-1.5404476	2nd quantile	high pysical activity (>=3000 METminute/week)	>=5_serving	1-4 time per year	coffee and tea	Yes	no	no	mild mental stress	no	no	no	Noraml	114.333333333333	64.3333333333333	No	No	No
1229	Rural	05 Sep 09	14may2017	female	35-44	gammo		Gamo	Ortodox		Orthodox	illitrate	No formal educ	married	Married	-2.4105895	the poorest	low pyhsical activity(<600 METminute/week)	<5_seving	1-4 time per year	coffee only	No	yes	no	mild mental stress	no	no	yes	Noraml	114.333333333333	75.6666666666667	No	No	No
1230	Rural	25 Aug 09	03may2017	male	55-64	gammo		Gamo	Ortodox		Orthodox	illitrate	No formal educ	married	Married	-1.918859	2nd quantile	low pyhsical activity(<600 METminute/week)	>=5_serving	1-4 time per year	coffee and tea	Yes	no	no	moderate mental stress	no	no	no	Noraml	114.333333333333	69.6666666666667	No	No	No
1231	Rural	02 Sep 09	11may2017	male	35-44	gammo		Gamo	Ortodox		Orthodox	illitrate	No formal educ	married	Married	-1.9807534	2nd quantile	moderate physical activity (600-3000 METminute/week)	>=5_serving	1-4 time per year	coffee and tea	Yes	no	no	mild mental stress	no	no	no	Noraml	114.333333333333	81.6666666666667	No	No	No
1232	Rural	29 Aug 09	07may2017	female	55-64	gammo		Gamo	protestant		Protestant	illitrate	No formal educ	married	Married	-3.0618184	the poorest	high pysical activity (>=3000 METminute/week)	>=5_serving	1-4 time per year	coffee and tea	No	no	no	mild mental stress	no	no	yes	Noraml	114.333333333333	63.6666666666667	No	No	No
1233	Rural	10 Sep 09	19may2017	female	55-64	zeyise		Zeyse	protestant		Protestant	illitrate	No formal educ	widowed	Unmarried	1.3981795	4th quantile	low pyhsical activity(<600 METminute/week)	>=5_serving	1-4 time per year	coffee and tea	No	no	no	sever mental stress	no	no	yes	Over Wt	114.333333333333	73	No	No	No
1234	Rural	15 Sep 09	24may2017	male	25-34	gammo		Gamo	protestant		Protestant	1-8	primary school	married	Married	2.6425204	the richest	high pysical activity (>=3000 METminute/week)	<5_seving	1-4 time per year	coffee only	No	no	no	mild mental stress	no	no	yes	Over Wt	114.333333333333	65.6666666666667	No	No	No
1235	Rural	21 Aug 09	29apr2017	male	35-44	gammo		Gamo	protestant		Protestant	illitrate	No formal educ	married	Married	-2.496532	the poorest	high pysical activity (>=3000 METminute/week)	>=5_serving	1-4 time per year	coffee and tea	No	no	no	mild mental stress	no	no	no	Noraml	114.333333333333	85.3333333333333	No	No	No
1236	Urban	17 Sep 09	26may2017	male	35-44	gammo		Gamo	protestant		Protestant	illitrate	No formal educ	married	Married	0.90530038	4th quantile	high pysical activity (>=3000 METminute/week)	<5_seving	never	coffee and tea	No	no	no	mild mental stress	no	no	no	Noraml	114.333333333333	80	No	No	No
1237	Rural	30 Aug 09	08may2017	male	35-44	gammo		Gamo	Ortodox		Orthodox	1-8	primary school	married	Married	1.4201247	4th quantile	high pysical activity (>=3000 METminute/week)	>=5_serving	1-4 times per week	coffee only	No	yes	no	mild mental stress	no	no	no	Noraml	114.333333333333	71.6666666666667	No	No	No
1238	Rural	04 Sep 09	13may2017	male	25-34	gammo		Gamo	protestant		Protestant	illitrate	No formal educ	married	Married	-2.3770757	the poorest	high pysical activity (>=3000 METminute/week)	>=5_serving	1-4 time per year	donot consumed	No	no	no	mild mental stress	no	no	no	Noraml	114.333333333333	62.3333333333333	No	No	No
1239	Rural	02 Oct 09	10jun2017	female	25-34	wolayita		Other	protestant		Protestant	1-8	primary school	married	Married	3.6883399	the richest	high pysical activity (>=3000 METminute/week)	>=5_serving	1-4 time per year	coffee and tea	No	no	no	moderate mental stress	no	no	yes	Over Wt	114.333333333333	74.3333333333333	No	No	No
1240	Rural	20 Sep 09	29may2017	female	35-44	gammo		Gamo	protestant		Protestant	1-8	primary school	married	Married	2.6782596	the richest	low pyhsical activity(<600 METminute/week)	<5_seving	1-4 time per year	coffee and tea	No	no	no	mild mental stress	yes	yes	no	Over Wt	114.333333333333	72	No	No	Yes
1241	Rural	26 Aug 09	04may2017	male	35-44	gammo		Gamo	Ortodox		Orthodox	illitrate	No formal educ	married	Married	-2.4776099	the poorest	high pysical activity (>=3000 METminute/week)	>=5_serving	1-4 time per year	coffee and tea	No	yes	no	mild mental stress	no	no	no	Noraml	114.333333333333	67.6666666666667	No	No	No
1242	Rural	25 Aug 09	03may2017	female	35-44	gammo		Gamo	protestant		Protestant	illitrate	No formal educ	married	Married	-2.4574082	the poorest	low pyhsical activity(<600 METminute/week)	>=5_serving	1-4 time per year	coffee and tea	No	no	no	moderate mental stress	no	no	yes	Under Wt	114.333333333333	74	No	No	No
1243	Rural	26 Aug 09	04may2017	male	55-64	gammo		Gamo	Ortodox		Orthodox	illitrate	No formal educ	married	Married	-2.0072122	2nd quantile	high pysical activity (>=3000 METminute/week)	>=5_serving	1-4 time per year	coffee and tea	Yes	no	no	moderate mental stress	no	no	no	Noraml	114.333333333333	77	No	No	No
1244	Rural	28 Sep 09	06jun2017	male	25-34	gammo		Gamo	Ortodox		Orthodox	9-12	secondary and above	unmarried	Unmarried	5.2092614	the richest	low pyhsical activity(<600 METminute/week)	>=5_serving	1-4 time per year	donot consumed	No	no	no	mild mental stress	no	no	no	Under Wt	114.333333333333	72.6666666666667	No	No	No
1245	Rural	25 Aug 09	03may2017	female	45-54	gammo		Gamo	Ortodox		Orthodox	illitrate	No formal educ	married	Married	-2.0048015	2nd quantile	low pyhsical activity(<600 METminute/week)	>=5_serving	1-4 time per year	coffee and tea	No	no	no	mild mental stress	no	no	yes	Noraml	114.333333333333	69.3333333333333	No	No	No
1246	Rural	19 Aug 09	27apr2017	male	45-54	gammo		Gamo	others	Trad_religion	Other	illitrate	No formal educ	married	Married	-2.4842336	the poorest	high pysical activity (>=3000 METminute/week)	<5_seving	1-4 time per year	coffee and tea	Yes	no	no	mild mental stress	no	no	no	Noraml	114.333333333333	73.3333333333333	No	No	No
1247	Rural	11 Oct 09	19jun2017	female	45-54	gammo		Gamo	protestant		Protestant	1-8	primary school	married	Married	1.3297973	4th quantile	low pyhsical activity(<600 METminute/week)	>=5_serving	1-4 time per year	donot consumed	No	no	no	moderate mental stress	no	no	yes	Noraml	114.333333333333	78.3333333333333	No	No	No
1248	Rural	20 Aug 09	28apr2017	female	25-34	gammo		Gamo	protestant		Protestant	illitrate	No formal educ	married	Married	-2.955256	the poorest	high pysical activity (>=3000 METminute/week)	<5_seving	1-4 time per year	donot consumed	No	no	no	mild mental stress	no	no	yes	Noraml	114.666666666667	72.6666666666667	No	No	No
1249	Rural	08 Oct 09	16jun2017	female	25-34	wolayita		Other	protestant		Protestant	9-12	secondary and above	married	Married	3.9051285	the richest	low pyhsical activity(<600 METminute/week)	>=5_serving	1-3 times per month	coffee and tea	Yes	no	no	moderate mental stress	no	no	yes	Noraml	114.666666666667	68.6666666666667	No	No	No
1250	Rural	18 Aug 09	26apr2017	male	35-44	gammo		Gamo	protestant		Protestant	illitrate	No formal educ	married	Married	-0.86216831	middle quantile	high pysical activity (>=3000 METminute/week)	>=5_serving	1-4 time per year	coffee and tea	No	no	no	mild mental stress	no	no	no	Noraml	114.666666666667	70	No	No	No
1251	Rural	25 Aug 09	03may2017	male	55-64	gammo		Gamo	Ortodox		Orthodox	illitrate	No formal educ	married	Married	-2.3979244	the poorest	high pysical activity (>=3000 METminute/week)	>=5_serving	1-4 time per year	coffee and tea	Yes	no	no	moderate mental stress	no	no	no	Noraml	114.666666666667	71.6666666666667	No	No	No
1252	Urban	23 Sep 09	01jun2017	male	45-54	gammo		Gamo	others	Trad_religion	Other	illitrate	No formal educ	married	Married	4.266448	the richest	high pysical activity (>=3000 METminute/week)	<5_seving	1-3 times per month	coffee and tea	No	yes	no	moderate mental stress	no	no	no	Noraml	114.666666666667	77	No	No	No
1253	Rural	29 Aug 09	07may2017	male	55-64	gammo		Gamo	protestant		Protestant	illitrate	No formal educ	married	Married	-1.5696902	2nd quantile	high pysical activity (>=3000 METminute/week)	>=5_serving	1-4 time per year	coffee and tea	No	no	no	moderate mental stress	no	no	no	Noraml	114.666666666667	64	No	No	No
1254	Rural	05 Oct 09	13jun2017	male	25-34	gammo		Gamo	protestant		Protestant	illitrate	No formal educ	married	Married	0.63245493	4th quantile	high pysical activity (>=3000 METminute/week)	<5_seving	1-4 times per week	coffee and tea	No	no	no	moderate mental stress	no	no	no	Noraml	114.666666666667	70	No	No	No
1255	Rural	03 Sep 09	12may2017	female	45-54	gammo		Gamo	protestant		Protestant	illitrate	No formal educ	married	Married	-2.4786015	the poorest	high pysical activity (>=3000 METminute/week)	>=5_serving	1-4 time per year	coffee and tea	No	no	no	mild mental stress	no	no	yes	Noraml	114.666666666667	64	No	No	No
1256	Rural	18 Aug 09	26apr2017	female	45-54	gammo		Gamo	Ortodox		Orthodox	illitrate	No formal educ	married	Married	-2.2796202	the poorest	low pyhsical activity(<600 METminute/week)	>=5_serving	1-4 time per year	coffee and tea	No	no	no	mild mental stress	no	no	yes	Under Wt	114.666666666667	66	No	No	No
1257	Rural	21 Aug 09	29apr2017	female	45-54	gammo		Gamo	Ortodox		Orthodox	illitrate	No formal educ	married	Married	-2.3859527	the poorest	high pysical activity (>=3000 METminute/week)	>=5_serving	1-4 time per year	coffee and tea	Yes	yes	no	mild mental stress	no	no	no	Noraml	114.666666666667	75	No	No	No
1258	Rural	25 Aug 09	03may2017	female	55-64	gammo		Gamo	Ortodox		Orthodox	illitrate	No formal educ	widowed	Unmarried	-2.3357701	the poorest	high pysical activity (>=3000 METminute/week)	<5_seving	1-4 time per year	coffee and tea	Yes	no	no	moderate mental stress	no	no	yes	Under Wt	114.666666666667	62.3333333333333	No	No	No
1259	Rural	20 Aug 09	28apr2017	male	35-44	gammo		Gamo	Ortodox		Orthodox	illitrate	No formal educ	married	Married	-1.4920946	2nd quantile	high pysical activity (>=3000 METminute/week)	>=5_serving	1-4 times per week	coffee and tea	Yes	no	no	moderate mental stress	no	no	no	Noraml	114.666666666667	74.6666666666667	No	No	No
1260	Rural	25 Aug 09	03may2017	female	35-44	gammo		Gamo	Ortodox		Orthodox	illitrate	No formal educ	married	Married	-2.3558664	the poorest	high pysical activity (>=3000 METminute/week)	<5_seving	1-4 time per year	coffee only	Yes	no	no	mild mental stress	no	no	yes	Noraml	114.666666666667	66	No	No	No
1261	Rural	15 Sep 09	24may2017	male	45-54	goffa		Other	protestant		Protestant	illitrate	No formal educ	married	Married	3.3573472	the richest	high pysical activity (>=3000 METminute/week)	<5_seving	1-4 time per year	coffee and tea	No	no	no	mild mental stress	no	no	no	Noraml	114.666666666667	70	No	No	No
1262	Rural	05 Sep 09	14may2017	female	55-64	gammo		Gamo	others	Trad_religion	Other	illitrate	No formal educ	widowed	Unmarried	-1.527787	2nd quantile	high pysical activity (>=3000 METminute/week)	<5_seving	1-4 time per year	donot consumed	Yes	no	no	mild mental stress	no	no	yes	Noraml	114.666666666667	73.6666666666667	No	No	No
1263	Rural	02 Aug 09	10apr2017	male	45-54	gammo		Gamo	protestant		Protestant	1-8	primary school	married	Married	-1.2818395	middle quantile	high pysical activity (>=3000 METminute/week)	>=5_serving	1-4 time per year	coffee and tea	No	no	no	moderate mental stress	no	no	no	Noraml	114.666666666667	66.6666666666667	No	No	No
1264	Rural	20 Aug 09	28apr2017	male	55-64	gammo		Gamo	Ortodox		Orthodox	illitrate	No formal educ	married	Married	-2.7562747	the poorest	high pysical activity (>=3000 METminute/week)	>=5_serving	1-4 time per year	coffee and tea	Yes	no	no	mild mental stress	no	no	no	Noraml	114.666666666667	66.3333333333333	No	No	No
1265	Rural	13 Sep 09	22may2017	female	45-54	gammo		Gamo	protestant		Protestant	illitrate	No formal educ	married	Married	0.75480318	4th quantile	low pyhsical activity(<600 METminute/week)	>=5_serving	1-3 times per month	coffee and tea	No	no	no	mild mental stress	no	no	yes	Noraml	114.666666666667	80.3333333333333	No	No	No
1266	Rural	26 Aug 09	04may2017	male	25-34	gammo		Gamo	Ortodox		Orthodox	illitrate	No formal educ	married	Married	-2.531455	the poorest	high pysical activity (>=3000 METminute/week)	>=5_serving	1-4 time per year	donot consumed	No	yes	no	mild mental stress	no	no	no	Noraml	114.666666666667	72	No	No	No
1267	Rural	23 Aug 09	01may2017	male	55-64	gammo		Gamo	Ortodox		Orthodox	illitrate	No formal educ	married	Married	-1.8133398	2nd quantile	moderate physical activity (600-3000 METminute/week)	>=5_serving	1-4 time per year	coffee and tea	No	no	no	mild mental stress	no	no	yes	Noraml	114.666666666667	63.6666666666667	No	No	No
1268	Rural	01 Oct 09	09jun2017	female	55-64	gammo		Gamo	protestant		Protestant	illitrate	No formal educ	widowed	Unmarried	2.1915143	the richest	moderate physical activity (600-3000 METminute/week)	<5_seving	1-4 time per year	coffee and tea	No	no	no	mild mental stress	no	no	yes	Noraml	114.666666666667	59.3333333333333	No	No	No
1269	Rural	29 Sep 09	07jun2017	female	25-34	gammo		Gamo	protestant		Protestant	1-8	primary school	married	Married	1.5823199	4th quantile	high pysical activity (>=3000 METminute/week)	>=5_serving	never	donot consumed	No	no	no	mild mental stress	no	no	no	Noraml	114.666666666667	74.3333333333333	No	No	No
1270	Rural	19 Aug 09	27apr2017	female	45-54	gammo		Gamo	Ortodox		Orthodox	illitrate	No formal educ	married	Married	-2.955256	the poorest	high pysical activity (>=3000 METminute/week)	>=5_serving	1-4 time per year	donot consumed	Yes	no	no	mild mental stress	no	no	no	Noraml	114.666666666667	61.6666666666667	No	No	No
1271	Rural	04 Sep 09	13may2017	male	55-64	gammo		Gamo	others	Trad_religion	Other	illitrate	No formal educ	married	Married	-2.7708058	the poorest	low pyhsical activity(<600 METminute/week)	<5_seving	1-4 time per year	donot consumed	Yes	no	no	mild mental stress	no	no	no	Noraml	114.666666666667	73.3333333333333	No	No	No
1272	Rural	23 Sep 09	01jun2017	female	45-54	zeyise		Zeyse	protestant		Protestant	illitrate	No formal educ	married	Married	1.1531074	4th quantile	high pysical activity (>=3000 METminute/week)	<5_seving	1-4 time per year	coffee only	No	no	no	mild mental stress	no	no	no	Noraml	114.666666666667	63.6666666666667	No	No	No
1273	Rural	18 Sep 09	27may2017	female	35-44	zeyise		Zeyse	protestant		Protestant	illitrate	No formal educ	married	Married	-1.4700435	2nd quantile	low pyhsical activity(<600 METminute/week)	<5_seving	1-4 times per week	coffee and tea	No	no	no	mild mental stress	no	no	yes	Noraml	114.666666666667	76	No	No	No
1274	Rural	28 Aug 09	06may2017	male	45-54	gammo		Gamo	Ortodox		Orthodox	illitrate	No formal educ	married	Married	-2.496532	the poorest	high pysical activity (>=3000 METminute/week)	>=5_serving	1-4 time per year	coffee and tea	No	no	no	mild mental stress	no	no	no	Noraml	114.666666666667	74.6666666666667	No	No	No
[truncated: 2,072 more rows]
